# Supplementary material for: Mendelian randomization study reveals a causal relationship between coronary artery disease and cognitive impairment
Source: Front Cardiovasc Med. 2023 May 23;10:1150432. doi: 10.3389/fcvm.2023.1150432 (PMC10242088; doi:10.3389/fcvm.2023.1150432)
Supplement: Supplementary file 1 [file Table1.xlsx]

## Sheet: Sheet1
Exposure	Outcome	SNP	Effect allele	Other allele	eaf	Exposure			R2	F	Outcome
						beta	se	pvalue			beta	se	pvalue
CAD	Reaction time	rs10080815	G	T	0.027558	0.246627	0.0308579	1.33015e-15	0.00326004	602.8	0.00042627	0.00172941	0.805308
CAD	Reaction time	rs10840293	A	G	0.549821	0.054714	0.009619	1.28e-08	0.00148195	273.533	0.0010048	0.0017417	0.564001
CAD	Reaction time	rs11065979	T	C	0.365499	0.068556	0.0107672	1.93001e-10	0.00217991	402.642	0.0091781	0.00175424	1.68e-07
CAD	Reaction time	rs11191416	G	T	0.12747	-0.079249	0.0135252	4.64997e-09	0.00139703	257.837	-0.0038731	0.00180008	0.0314268
CAD	Reaction time	rs11556924	T	C	0.313325	-0.072569	0.0110605	5.33949e-11	0.0022661	418.597	-0.003968	0.00173871	0.0224802
CAD	Reaction time	rs115654617	A	C	0.106962	0.137846	0.0158314	3.12033e-18	0.00363009	671.475	0.0028055	0.00171353	0.101576
CAD	Reaction time	rs11838776	A	G	0.263277	0.068566	0.0107552	1.83e-10	0.00182375	336.736	-0.0015042	0.00173358	0.385567
CAD	Reaction time	rs1199338	C	A	0.161866	0.073596	0.0124987	3.89996e-09	0.00146963	271.256	-0.00051513	0.00174994	0.768475
CAD	Reaction time	rs12202017	G	A	0.300047	-0.066813	0.0099612	1.98016e-11	0.00187504	346.224	-0.00059744	0.00174989	0.732791
CAD	Reaction time	rs1412444	T	C	0.369131	0.066812	0.0096809	5.14991e-12	0.00207902	383.968	0.000129	0.00175179	0.941298
CAD	Reaction time	rs16986953	A	G	0.104706	0.08516	0.0150265	1.45001e-08	0.00135969	250.935	-0.0022643	0.00180755	0.21032
CAD	Reaction time	rs17087335	T	G	0.214637	0.060764	0.0111159	4.58997e-08	0.00124479	229.705	-0.0026611	0.00175049	0.128461
CAD	Reaction time	rs17678683	G	T	0.087681	0.098786	0.0166548	2.99999e-09	0.00156125	288.193	-0.00031505	0.00174029	0.856342
CAD	Reaction time	rs1870634	G	T	0.637485	0.075878	0.0097113	5.55009e-15	0.00266108	491.753	-0.0021393	0.00175662	0.22328
CAD	Reaction time	rs2107595	A	G	0.20047	0.073415	0.0112951	8.05008e-11	0.00172776	318.983	0.0030933	0.00177856	0.0819974
CAD	Reaction time	rs2128739	C	A	0.676464	-0.065565	0.0100568	7.05018e-11	0.00188166	347.45	0.0011568	0.00176105	0.511258
CAD	Reaction time	rs2487928	A	G	0.418221	0.062633	0.0095049	4.40961e-11	0.00190898	352.503	0.0011853	0.00174363	0.496638
CAD	Reaction time	rs2519093	T	C	0.190872	0.079704	0.0117524	1.18987e-11	0.00196223	362.356	0.00039526	0.0017277	0.819042
CAD	Reaction time	rs2681472	G	A	0.201306	0.074114	0.0113331	6.17021e-11	0.00176631	326.113	-0.00079053	0.00176573	0.654365
CAD	Reaction time	rs28451064	A	G	0.121186	0.127571	0.015952	1.33015e-15	0.00346644	641.097	-0.0020847	0.00171447	0.224006
CAD	Reaction time	rs2891168	G	A	0.488668	0.193401	0.0091877	2.28981e-98	0.0186924	3510.68	-0.00020533	0.00174833	0.906509
CAD	Reaction time	rs3918226	T	C	0.064515	0.133315	0.0221275	1.69001e-09	0.00214529	396.233	0.0036424	0.00170556	0.0327115
CAD	Reaction time	rs4420638	G	A	0.166036	0.091906	0.0140977	7.06968e-11	0.0023392	432.132	0.0024718	0.00172901	0.15283
CAD	Reaction time	rs4468572	C	T	0.585831	0.077234	0.0095277	4.44017e-16	0.00289466	535.043	-0.0018109	0.00174053	0.29814
CAD	Reaction time	rs515135	C	T	0.791985	0.067499	0.0121924	3.09001e-08	0.00150119	277.09	-0.0024852	0.00177925	0.162484
CAD	Reaction time	rs55730499	T	C	0.056243	0.316641	0.0242403	5.39014e-39	0.0106437	1982.77	0.00043462	0.0016945	0.797574
CAD	Reaction time	rs56062135	T	C	0.205729	-0.069743	0.0118937	4.52002e-09	0.00158963	293.44	0.0012401	0.00172577	0.4724
CAD	Reaction time	rs56289821	A	G	0.100378	-0.13361	0.0170415	4.44017e-15	0.00322409	596.131	-0.00048067	0.00172586	0.780621
CAD	Reaction time	rs56336142	C	T	0.192738	-0.066813	0.0118763	1.84999e-08	0.0013891	256.372	-0.0016033	0.00172343	0.352217
CAD	Reaction time	rs663129	A	G	0.256835	0.058163	0.0105173	3.2e-08	0.00129141	238.318	-0.00087854	0.00175025	0.615701
CAD	Reaction time	rs6689306	G	A	0.552455	-0.056012	0.0094061	2.59998e-09	0.00155141	286.373	-0.00048181	0.00174345	0.782276
CAD	Reaction time	rs67180937	G	T	0.663052	0.078807	0.0110551	1.00995e-12	0.00277505	512.872	0.0024984	0.00179636	0.164282
CAD	Reaction time	rs7528419	G	A	0.21418	-0.11453	0.011482	1.97015e-23	0.0044154	817.381	0.0014217	0.00174423	0.415021
CAD	Reaction time	rs8042271	A	G	0.097718	-0.096711	0.0175662	3.68002e-08	0.0016493	304.472	0.0016711	0.00212411	0.43144
CAD	Reaction time	rs9349379	G	A	0.431606	0.131836	0.0096527	1.81009e-42	0.00852776	1585.21	-0.0039093	0.00174848	0.025363
CAD	Reaction time	rs9970807	T	C	0.084903	-0.12575	0.016695	5.00035e-14	0.00245718	453.98	0.0015123	0.00174877	0.38716
CAD	Fluid intelligence score	rs10080815	G	T	0.027558	0.246627	0.0308579	1.33015e-15	0.00326004	602.8	-0.0243833	0.0269659	0.37
CAD	Fluid intelligence score	rs10840293	A	G	0.549821	0.054714	0.009619	1.28e-08	0.00148195	273.533	0.00491071	0.00765539	0.52
CAD	Fluid intelligence score	rs11065979	T	C	0.365499	0.068556	0.0107672	1.93001e-10	0.00217991	402.642	0.00756112	0.00763211	0.32
CAD	Fluid intelligence score	rs11191416	G	T	0.12747	-0.079249	0.0135252	4.64997e-09	0.00139703	257.837	0.0367711	0.0135422	0.00659994
CAD	Fluid intelligence score	rs11556924	T	C	0.313325	-0.072569	0.0110605	5.33949e-11	0.0022661	418.597	0.0101804	0.007754	0.19
CAD	Fluid intelligence score	rs115654617	A	C	0.106962	0.137846	0.0158314	3.12033e-18	0.00363009	671.475	-0.00700889	0.0113012	0.54
CAD	Fluid intelligence score	rs11838776	A	G	0.263277	0.068566	0.0107552	1.83e-10	0.00182375	336.736	-0.00622853	0.00852159	0.46
CAD	Fluid intelligence score	rs1199338	C	A	0.161866	0.073596	0.0124987	3.89996e-09	0.00146963	271.256	0.0203143	0.0103375	0.0490004
CAD	Fluid intelligence score	rs12202017	G	A	0.300047	-0.066813	0.0099612	1.98016e-11	0.00187504	346.224	-0.00908224	0.00835163	0.28
CAD	Fluid intelligence score	rs1412444	T	C	0.369131	0.066812	0.0096809	5.14991e-12	0.00207902	383.968	0.0128518	0.00800128	0.11
CAD	Fluid intelligence score	rs16986953	A	G	0.104706	0.08516	0.0150265	1.45001e-08	0.00135969	250.935	-0.0346423	0.0150275	0.021
CAD	Fluid intelligence score	rs17087335	T	G	0.214637	0.060764	0.0111159	4.58997e-08	0.00124479	229.705	0.0108152	0.00971671	0.27
CAD	Fluid intelligence score	rs17678683	G	T	0.087681	0.098786	0.0166548	2.99999e-09	0.00156125	288.193	0.0105213	0.0129135	0.42
CAD	Fluid intelligence score	rs1870634	G	T	0.637485	0.075878	0.0097113	5.55009e-15	0.00266108	491.753	-0.00831307	0.00804601	0.3
CAD	Fluid intelligence score	rs2107595	A	G	0.20047	0.073415	0.0112951	8.05008e-11	0.00172776	318.983	-0.0150518	0.0105392	0.15
CAD	Fluid intelligence score	rs2128739	C	A	0.676464	-0.065565	0.0100568	7.05018e-11	0.00188166	347.45	-0.00529967	0.00843153	0.53
CAD	Fluid intelligence score	rs2487928	A	G	0.418221	0.062633	0.0095049	4.40961e-11	0.00190898	352.503	0.0158865	0.00765995	0.0379997
CAD	Fluid intelligence score	rs2519093	T	C	0.190872	0.079704	0.0117524	1.18987e-11	0.00196223	362.356	-0.0177709	0.00967781	0.0659994
CAD	Fluid intelligence score	rs2681472	G	A	0.201306	0.074114	0.0113331	6.17021e-11	0.00176631	326.113	-0.000843565	0.010083	0.93
CAD	Fluid intelligence score	rs28451064	A	G	0.121186	0.127571	0.015952	1.33015e-15	0.00346644	641.097	-0.000483401	0.0114789	0.97
CAD	Fluid intelligence score	rs2891168	G	A	0.488668	0.193401	0.0091877	2.28981e-98	0.0186924	3510.68	-0.00152436	0.00758234	0.84
CAD	Fluid intelligence score	rs3918226	T	C	0.064515	0.133315	0.0221275	1.69001e-09	0.00214529	396.233	-0.00460316	0.0141314	0.74
CAD	Fluid intelligence score	rs4420638	G	A	0.166036	0.091906	0.0140977	7.06968e-11	0.0023392	432.132	-0.00406868	0.00975535	0.68
CAD	Fluid intelligence score	rs4468572	C	T	0.585831	0.077234	0.0095277	4.44017e-16	0.00289466	535.043	0.00441232	0.00769713	0.57
CAD	Fluid intelligence score	rs4593108	G	C	0.204651	-0.07083	0.0115558	8.82003e-10	0.00163319	301.494	-0.00848635	0.0100034	0.4
CAD	Fluid intelligence score	rs515135	C	T	0.791985	0.067499	0.0121924	3.09001e-08	0.00150119	277.09	0.0135788	0.00978162	0.17
CAD	Fluid intelligence score	rs55730499	T	C	0.056243	0.316641	0.0242403	5.39014e-39	0.0106437	1982.77	-0.00587728	0.0140051	0.67
CAD	Fluid intelligence score	rs56062135	T	C	0.205729	-0.069743	0.0118937	4.52002e-09	0.00158963	293.44	0.00490923	0.00892678	0.58
CAD	Fluid intelligence score	rs56289821	A	G	0.100378	-0.13361	0.0170415	4.44017e-15	0.00322409	596.131	-0.00192319	0.0116805	0.87
CAD	Fluid intelligence score	rs56336142	C	T	0.192738	-0.066813	0.0118763	1.84999e-08	0.0013891	256.372	-0.0149974	0.00932736	0.11
CAD	Fluid intelligence score	rs663129	A	G	0.256835	0.058163	0.0105173	3.2e-08	0.00129141	238.318	-0.0121351	0.00892912	0.17
CAD	Fluid intelligence score	rs6689306	G	A	0.552455	-0.056012	0.0094061	2.59998e-09	0.00155141	286.373	0.0134337	0.0077814	0.0840001
CAD	Fluid intelligence score	rs67180937	G	T	0.663052	0.078807	0.0110551	1.00995e-12	0.00277505	512.872	-0.00584222	0.00881901	0.51
CAD	Fluid intelligence score	rs7528419	G	A	0.21418	-0.11453	0.011482	1.97015e-23	0.0044154	817.381	0.00127457	0.00909268	0.89
CAD	Fluid intelligence score	rs8042271	A	G	0.097718	-0.096711	0.0175662	3.68002e-08	0.0016493	304.472	-0.0197751	0.0199524	0.32
CAD	Fluid intelligence score	rs9349379	G	A	0.431606	0.131836	0.0096527	1.81009e-42	0.00852776	1585.21	0.0141996	0.00770943	0.0649995
CAD	Fluid intelligence score	rs9970807	T	C	0.084903	-0.12575	0.016695	5.00035e-14	0.00245718	453.98	0.00349076	0.0131115	0.79
CAD	Prospective memory	rs10080815	G	T	0.019967	0.246627	0.0308579	1.33015e-15	0.00238048	439.777	-0.00126705	0.00672063	0.85
CAD	Prospective memory	rs10840293	A	G	0.559688	0.054714	0.009619	1.28e-08	0.00147548	272.337	0.0023047	0.00190484	0.23
CAD	Prospective memory	rs11065979	T	C	0.436769	0.068556	0.0107672	1.93001e-10	0.00231238	427.166	0.000456621	0.00189812	0.81
CAD	Prospective memory	rs11191416	G	T	0.085466	-0.079249	0.0135252	4.64997e-09	0.000981772	181.121	0.000851084	0.00336693	0.8
CAD	Prospective memory	rs11556924	T	C	0.386576	-0.072569	0.0110605	5.33949e-11	0.00249763	461.473	-0.00533152	0.00193012	0.00569994
CAD	Prospective memory	rs115654617	A	C	0.127706	0.137846	0.0158314	3.12033e-18	0.00423343	783.551	0.00319579	0.00281636	0.26
CAD	Prospective memory	rs11838776	A	G	0.279843	0.068566	0.0107552	1.83e-10	0.00189491	349.901	0.00560081	0.00211798	0.00819993
CAD	Prospective memory	rs1199338	C	A	0.160888	0.073596	0.0124987	3.89996e-09	0.00146245	269.929	3.49051e-05	0.00257325	0.99
CAD	Prospective memory	rs12202017	G	A	0.292232	-0.066813	0.0099612	1.98016e-11	0.00184659	340.962	0.00302266	0.00207771	0.15
CAD	Prospective memory	rs1412444	T	C	0.337019	0.066812	0.0096809	5.14991e-12	0.00199478	368.378	-0.000235909	0.00198973	0.91
CAD	Prospective memory	rs16986953	A	G	0.068663	0.08516	0.0150265	1.45001e-08	0.000927536	171.106	-0.000266251	0.00374681	0.94
CAD	Prospective memory	rs17087335	T	G	0.187982	0.060764	0.0111159	4.58997e-08	0.00112721	207.983	-0.000157236	0.0024191	0.95
CAD	Prospective memory	rs17678683	G	T	0.092399	0.098786	0.0166548	2.99999e-09	0.00163675	302.153	-0.00667	0.00322015	0.0379997
CAD	Prospective memory	rs1870634	G	T	0.66644	0.075878	0.0097113	5.55009e-15	0.00255975	472.979	0.000160464	0.00200115	0.94
CAD	Prospective memory	rs2107595	A	G	0.152758	0.073415	0.0112951	8.05008e-11	0.00139512	257.484	-0.00127668	0.00262264	0.630001
CAD	Prospective memory	rs2128739	C	A	0.719082	-0.065565	0.0100568	7.05018e-11	0.00173673	320.641	0.00339261	0.00209728	0.11
CAD	Prospective memory	rs2487928	A	G	0.448683	0.062633	0.0095049	4.40961e-11	0.00194078	358.388	0.00176442	0.00190522	0.35
CAD	Prospective memory	rs2519093	T	C	0.188736	0.079704	0.0117524	1.18987e-11	0.00194539	359.24	0.00237187	0.00240705	0.32
CAD	Prospective memory	rs2681472	G	A	0.171096	0.074114	0.0113331	6.17021e-11	0.00155803	287.597	-0.00767954	0.00250677	0.00219999
CAD	Prospective memory	rs28451064	A	G	0.131065	0.127571	0.015952	1.33015e-15	0.00370687	685.73	-0.00173282	0.00285066	0.54
CAD	Prospective memory	rs2891168	G	A	0.489439	0.193401	0.0091877	2.28981e-98	0.0186936	3510.92	-0.000614376	0.00188573	0.74
CAD	Prospective memory	rs3918226	T	C	0.080395	0.133315	0.0221275	1.69001e-09	0.00262796	485.617	-0.000215251	0.00351798	0.95
CAD	Prospective memory	rs4420638	G	A	0.18625	0.091906	0.0140977	7.06968e-11	0.00256038	473.098	-0.000132234	0.00242374	0.96
CAD	Prospective memory	rs4468572	C	T	0.572496	0.077234	0.0095277	4.44017e-16	0.00291984	539.712	0.00154445	0.00191257	0.42
CAD	Prospective memory	rs4593108	G	C	0.172464	-0.07083	0.0115558	8.82003e-10	0.00143202	264.305	0.00227081	0.00248918	0.36
CAD	Prospective memory	rs515135	C	T	0.818278	0.067499	0.0121924	3.09001e-08	0.00135498	250.066	0.00122197	0.00243745	0.62
CAD	Prospective memory	rs55730499	T	C	0.079495	0.316641	0.0242403	5.39014e-39	0.0146734	2744.62	0.00995537	0.0034861	0.00430002
CAD	Prospective memory	rs56062135	T	C	0.237382	-0.069743	0.0118937	4.52002e-09	0.00176111	325.15	0.00126619	0.00221881	0.57
CAD	Prospective memory	rs56289821	A	G	0.119732	-0.13361	0.0170415	4.44017e-15	0.00376299	696.15	-0.00672236	0.00290172	0.021
CAD	Prospective memory	rs56336142	C	T	0.211802	-0.066813	0.0118763	1.84999e-08	0.00149045	275.104	0.00147854	0.00232112	0.52
CAD	Prospective memory	rs663129	A	G	0.234768	0.058163	0.0105173	3.2e-08	0.0012155	224.293	0.00402377	0.00221738	0.0700003
CAD	Prospective memory	rs6689306	G	A	0.581522	-0.056012	0.0094061	2.59998e-09	0.00152697	281.856	-0.00197173	0.00193873	0.31
CAD	Prospective memory	rs67180937	G	T	0.740903	0.078807	0.0110551	1.00995e-12	0.00238442	440.507	-0.000822296	0.00219759	0.709999
CAD	Prospective memory	rs7528419	G	A	0.222291	-0.11453	0.011482	1.97015e-23	0.00453532	839.681	0.00425776	0.00226612	0.0599998
CAD	Prospective memory	rs8042271	A	G	0.037624	-0.096711	0.0175662	3.68002e-08	0.000677316	124.916	0.00647025	0.00494836	0.19
CAD	Prospective memory	rs9349379	G	A	0.403862	0.131836	0.0096527	1.81009e-42	0.00836908	1555.46	-0.00118183	0.00191861	0.54
CAD	Prospective memory	rs9970807	T	C	0.091652	-0.12575	0.016695	5.00035e-14	0.00263294	486.539	-0.00037155	0.00326713	0.91
CAD	Cognitive performance	rs10080815	G	T	0.0119	0.246627	0.0308579	1.33015e-15	0.00143041	264.006	0.01018	0.01023	0.319
CAD	Cognitive performance	rs10840293	A	G	0.568	0.054714	0.009619	1.28e-08	0.00146913	271.163	-0.00188	0.00288	0.514
CAD	Cognitive performance	rs11065979	T	C	0.4388	0.068556	0.0107672	1.93001e-10	0.00231476	427.606	0.00156	0.00289	0.59
CAD	Cognitive performance	rs11191416	G	T	0.09354	-0.079249	0.0135252	4.64997e-09	0.00106503	196.498	0.01358	0.00507	0.00737004
CAD	Cognitive performance	rs11556924	T	C	0.4116	-0.072569	0.0110605	5.33949e-11	0.00255082	471.327	-0.00109	0.00295	0.711001
CAD	Cognitive performance	rs115654617	A	C	0.1463	0.137846	0.0158314	3.12033e-18	0.00474644	878.955	0.00345	0.00426	0.417
CAD	Cognitive performance	rs11838776	A	G	0.3231	0.068566	0.0107552	1.83e-10	0.00205641	379.783	-0.00117	0.00317	0.713001
CAD	Cognitive performance	rs1199338	C	A	0.1684	0.073596	0.0124987	3.89996e-09	0.00151703	280.019	0.00562	0.00387	0.147
CAD	Cognitive performance	rs12202017	G	A	0.3248	-0.066813	0.0099612	1.98016e-11	0.00195794	361.563	-0.00412	0.00314	0.189
CAD	Cognitive performance	rs1412444	T	C	0.3435	0.066812	0.0096809	5.14991e-12	0.00201326	371.799	0.00725	0.00302	0.0164999
CAD	Cognitive performance	rs16986953	A	G	0.08673	0.08516	0.0150265	1.45001e-08	0.00114887	211.983	-0.00188	0.00562	0.736999
CAD	Cognitive performance	rs17087335	T	G	0.1871	0.060764	0.0111159	4.58997e-08	0.00112314	207.231	0.00919	0.00365	0.0117999
CAD	Cognitive performance	rs17678683	G	T	0.09184	0.098786	0.0166548	2.99999e-09	0.00162785	300.507	0.00259	0.00494	0.6
CAD	Cognitive performance	rs1870634	G	T	0.6378	0.075878	0.0097113	5.55009e-15	0.00266008	491.568	-0.00014	0.00302	0.962
CAD	Cognitive performance	rs2107595	A	G	0.1344	0.073415	0.0112951	8.05008e-11	0.00125405	231.416	-0.00681	0.00395	0.0852001
CAD	Cognitive performance	rs2128739	C	A	0.716	-0.065565	0.0100568	7.05018e-11	0.00174826	322.773	1e-05	0.00317	0.998
CAD	Cognitive performance	rs2487928	A	G	0.4456	0.062633	0.0095049	4.40961e-11	0.00193823	357.915	0.0049	0.00287	0.0881008
CAD	Cognitive performance	rs2681472	G	A	0.1463	0.074114	0.0113331	6.17021e-11	0.00137208	253.226	-0.00346	0.00378	0.359
CAD	Cognitive performance	rs28451064	A	G	0.1276	0.127571	0.015952	1.33015e-15	0.00362327	670.207	0.0041	0.00422	0.331
CAD	Cognitive performance	rs2891168	G	A	0.4949	0.193401	0.0091877	2.28981e-98	0.0187	3512.15	-0.00408	0.00286	0.154
CAD	Cognitive performance	rs3918226	T	C	0.09864	0.133315	0.0221275	1.69001e-09	0.00316038	584.314	-0.00149	0.00521	0.775001
CAD	Cognitive performance	rs4420638	G	A	0.1905	0.091906	0.0140977	7.06968e-11	0.00260513	481.388	-0.01506	0.00371	5e-05
CAD	Cognitive performance	rs4468572	C	T	0.5612	0.077234	0.0095277	4.44017e-16	0.00293786	543.052	0.00043	0.00288	0.881
CAD	Cognitive performance	rs4593108	G	C	0.1803	-0.07083	0.0115558	8.82003e-10	0.00148291	273.711	-0.00566	0.00379	0.135
CAD	Cognitive performance	rs515135	C	T	0.8095	0.067499	0.0121924	3.09001e-08	0.00140519	259.346	0.00478	0.0037	0.196
CAD	Cognitive performance	rs55730499	T	C	0.09354	0.316641	0.0242403	5.39014e-39	0.0170024	3187.79	0.0049	0.00528	0.354
CAD	Cognitive performance	rs56062135	T	C	0.2126	-0.069743	0.0118937	4.52002e-09	0.00162851	300.628	-0.0007	0.00335	0.834
CAD	Cognitive performance	rs56289821	A	G	0.1071	-0.13361	0.0170415	4.44017e-15	0.00341429	631.419	0.00218	0.00442	0.621999
CAD	Cognitive performance	rs56336142	C	T	0.2313	-0.066813	0.0118763	1.84999e-08	0.00158739	293.026	-0.00441	0.00349	0.206
CAD	Cognitive performance	rs663129	A	G	0.2517	0.058163	0.0105173	3.2e-08	0.00127433	235.163	-0.00648	0.00336	0.0539995
CAD	Cognitive performance	rs6689306	G	A	0.585	-0.056012	0.0094061	2.59998e-09	0.00152334	281.184	0.00368	0.00289	0.204
CAD	Cognitive performance	rs67180937	G	T	0.7228	0.078807	0.0110551	1.00995e-12	0.00248869	459.818	-0.00281	0.0033	0.395
CAD	Cognitive performance	rs7528419	G	A	0.2245	-0.11453	0.011482	1.97015e-23	0.00456737	845.643	-0.00102	0.00343	0.766999
CAD	Cognitive performance	rs8042271	A	G	0.03401	-0.096711	0.0175662	3.68002e-08	0.000614555	113.334	0.00085	0.00752	0.91
CAD	Cognitive performance	rs9349379	G	A	0.3707	0.131836	0.0096527	1.81009e-42	0.00810921	1506.77	0.00711	0.00292	0.0149001
CAD	Cognitive performance	rs9970807	T	C	0.1105	-0.12575	0.016695	5.00035e-14	0.00310852	574.697	0.00439	0.00492	0.372
CAD	Total corticasurface area	rs10080815	G	T	0.027558	0.246627	0.0308579	1.33015e-15	0.00326004	602.8	72.1772	423.269	0.8646
CAD	Total corticasurface area	rs10840293	A	G	0.549821	0.054714	0.009619	1.28e-08	0.00148195	273.533	178.961	112.165	0.1106
CAD	Total corticasurface area	rs11065979	T	C	0.365499	0.068556	0.0107672	1.93001e-10	0.00217991	402.642	-298.74	119.808	0.01265
CAD	Total corticasurface area	rs11191416	G	T	0.12747	-0.079249	0.0135252	4.64997e-09	0.00139703	257.837	3.9331	187.047	0.9832
CAD	Total corticasurface area	rs11556924	T	C	0.313325	-0.072569	0.0110605	5.33949e-11	0.0022661	418.597	376.723	118.365	0.001459
CAD	Total corticasurface area	rs115654617	A	C	0.106962	0.137846	0.0158314	3.12033e-18	0.00363009	671.475	294.872	167.896	0.07904
CAD	Total corticasurface area	rs11838776	A	G	0.263277	0.068566	0.0107552	1.83e-10	0.00182375	336.736	435.895	123.345	0.0004094
CAD	Total corticasurface area	rs1199338	C	A	0.161866	0.073596	0.0124987	3.89996e-09	0.00146963	271.256	-102.971	146.561	0.4823
CAD	Total corticasurface area	rs12202017	G	A	0.300047	-0.066813	0.0099612	1.98016e-11	0.00187504	346.224	-88.1021	121.372	0.4679
CAD	Total corticasurface area	rs1412444	T	C	0.369131	0.066812	0.0096809	5.14991e-12	0.00207902	383.968	64.5623	115.349	0.5757
CAD	Total corticasurface area	rs16986953	A	G	0.104706	0.08516	0.0150265	1.45001e-08	0.00135969	250.935	-36.282	211.461	0.8638
CAD	Total corticasurface area	rs17087335	T	G	0.214637	0.060764	0.0111159	4.58997e-08	0.00124479	229.705	223.406	139.302	0.1088
CAD	Total corticasurface area	rs17678683	G	T	0.087681	0.098786	0.0166548	2.99999e-09	0.00156125	288.193	-533.12	197.508	0.00695
CAD	Total corticasurface area	rs180803	T	G	0.029268	-0.180923	0.0283062	1.63999e-10	0.00185999	343.44	-67.5585	606.935	0.9114
CAD	Total corticasurface area	rs1870634	G	T	0.637485	0.075878	0.0097113	5.55009e-15	0.00266108	491.753	-260.884	115.512	0.02391
CAD	Total corticasurface area	rs2107595	A	G	0.20047	0.073415	0.0112951	8.05008e-11	0.00172776	318.983	-35.4869	149.758	0.8127
CAD	Total corticasurface area	rs2128739	C	A	0.676464	-0.065565	0.0100568	7.05018e-11	0.00188166	347.45	-131.688	120.34	0.2738
CAD	Total corticasurface area	rs2487928	A	G	0.418221	0.062633	0.0095049	4.40961e-11	0.00190898	352.503	119.593	111.18	0.2821
CAD	Total corticasurface area	rs2519093	T	C	0.190872	0.079704	0.0117524	1.18987e-11	0.00196223	362.356	159.227	138.505	0.2503
CAD	Total corticasurface area	rs2681472	G	A	0.201306	0.074114	0.0113331	6.17021e-11	0.00176631	326.113	104.21	147.051	0.4785
CAD	Total corticasurface area	rs28451064	A	G	0.121186	0.127571	0.015952	1.33015e-15	0.00346644	641.097	-137.488	169.08	0.4161
CAD	Total corticasurface area	rs2891168	G	A	0.488668	0.193401	0.0091877	2.28981e-98	0.0186924	3510.68	-247.428	109.505	0.02385
CAD	Total corticasurface area	rs3918226	T	C	0.064515	0.133315	0.0221275	1.69001e-09	0.00214529	396.233	-169.57	223.303	0.4476
CAD	Total corticasurface area	rs4420638	G	A	0.166036	0.091906	0.0140977	7.06968e-11	0.0023392	432.132	125.764	148.527	0.3971
CAD	Total corticasurface area	rs4468572	C	T	0.585831	0.077234	0.0095277	4.44017e-16	0.00289466	535.043	-6.1405	111.697	0.9562
CAD	Total corticasurface area	rs4593108	G	C	0.204651	-0.07083	0.0115558	8.82003e-10	0.00163319	301.494	139.454	146.577	0.3414
CAD	Total corticasurface area	rs515135	C	T	0.791985	0.067499	0.0121924	3.09001e-08	0.00150119	277.09	70.6179	143.197	0.6219
CAD	Total corticasurface area	rs55730499	T	C	0.056243	0.316641	0.0242403	5.39014e-39	0.0106437	1982.77	306.034	245.091	0.2118
CAD	Total corticasurface area	rs56062135	T	C	0.205729	-0.069743	0.0118937	4.52002e-09	0.00158963	293.44	-142.992	128.468	0.2657
CAD	Total corticasurface area	rs56289821	A	G	0.100378	-0.13361	0.0170415	4.44017e-15	0.00322409	596.131	224.551	179.927	0.212
CAD	Total corticasurface area	rs56336142	C	T	0.192738	-0.066813	0.0118763	1.84999e-08	0.0013891	256.372	100.038	133.638	0.4541
CAD	Total corticasurface area	rs663129	A	G	0.256835	0.058163	0.0105173	3.2e-08	0.00129141	238.318	-7.1484	127.851	0.9554
CAD	Total corticasurface area	rs6689306	G	A	0.552455	-0.056012	0.0094061	2.59998e-09	0.00155141	286.373	-71.9279	113.253	0.5254
CAD	Total corticasurface area	rs67180937	G	T	0.663052	0.078807	0.0110551	1.00995e-12	0.00277505	512.872	29.4824	128.972	0.8192
CAD	Total corticasurface area	rs7212798	C	T	0.146516	0.079961	0.0142216	1.88001e-08	0.00159907	295.185	-90.9153	155.393	0.5585
CAD	Total corticasurface area	rs7528419	G	A	0.21418	-0.11453	0.011482	1.97015e-23	0.0044154	817.381	-290.7	130.299	0.02568
CAD	Total corticasurface area	rs8042271	A	G	0.097718	-0.096711	0.0175662	3.68002e-08	0.0016493	304.472	666.364	287.667	0.02053
CAD	Total corticasurface area	rs9349379	G	A	0.431606	0.131836	0.0096527	1.81009e-42	0.00852776	1585.21	-234.375	113.945	0.03969
CAD	Total corticasurface area	rs9970807	T	C	0.084903	-0.12575	0.016695	5.00035e-14	0.00245718	453.98	164.644	193.265	0.3943
CAD	Average cortical thickness	rs10080815	G	T	0.027558	0.246627	0.0308579	1.33015e-15	0.00326004	602.8	0.0012	0.0029	0.6927
CAD	Average cortical thickness	rs10840293	A	G	0.549821	0.054714	0.009619	1.28e-08	0.00148195	273.533	-0.0009	0.0008	0.2486
CAD	Average cortical thickness	rs11065979	T	C	0.365499	0.068556	0.0107672	1.93001e-10	0.00217991	402.642	0.0005	0.0008	0.5316
CAD	Average cortical thickness	rs11191416	G	T	0.12747	-0.079249	0.0135252	4.64997e-09	0.00139703	257.837	-0.0015	0.0013	0.2435
CAD	Average cortical thickness	rs11556924	T	C	0.313325	-0.072569	0.0110605	5.33949e-11	0.0022661	418.597	-0.0004	0.0008	0.6036
CAD	Average cortical thickness	rs115654617	A	C	0.106962	0.137846	0.0158314	3.12033e-18	0.00363009	671.475	-0.0024	0.0011	0.02932
CAD	Average cortical thickness	rs11838776	A	G	0.263277	0.068566	0.0107552	1.83e-10	0.00182375	336.736	-0.0006	0.0009	0.4791
CAD	Average cortical thickness	rs1199338	C	A	0.161866	0.073596	0.0124987	3.89996e-09	0.00146963	271.256	0.0008	0.001	0.4421
CAD	Average cortical thickness	rs12202017	G	A	0.300047	-0.066813	0.0099612	1.98016e-11	0.00187504	346.224	0.0006	0.0008	0.4569
CAD	Average cortical thickness	rs1412444	T	C	0.369131	0.066812	0.0096809	5.14991e-12	0.00207902	383.968	-0.0017	0.0008	0.0324
CAD	Average cortical thickness	rs16986953	A	G	0.104706	0.08516	0.0150265	1.45001e-08	0.00135969	250.935	0	0.0015	0.976
CAD	Average cortical thickness	rs17087335	T	G	0.214637	0.060764	0.0111159	4.58997e-08	0.00124479	229.705	0.0007	0.0009	0.4861
CAD	Average cortical thickness	rs17678683	G	T	0.087681	0.098786	0.0166548	2.99999e-09	0.00156125	288.193	-0.0018	0.0014	0.1954
CAD	Average cortical thickness	rs180803	T	G	0.029268	-0.180923	0.0283062	1.63999e-10	0.00185999	343.44	-0.0058	0.0043	0.1764
CAD	Average cortical thickness	rs1870634	G	T	0.637485	0.075878	0.0097113	5.55009e-15	0.00266108	491.753	-0.0001	0.0008	0.9043
CAD	Average cortical thickness	rs2107595	A	G	0.20047	0.073415	0.0112951	8.05008e-11	0.00172776	318.983	-0.0005	0.001	0.6503
CAD	Average cortical thickness	rs2128739	C	A	0.676464	-0.065565	0.0100568	7.05018e-11	0.00188166	347.45	-0.0002	0.0008	0.8504
CAD	Average cortical thickness	rs2487928	A	G	0.418221	0.062633	0.0095049	4.40961e-11	0.00190898	352.503	0	0.0008	0.9802
CAD	Average cortical thickness	rs2519093	T	C	0.190872	0.079704	0.0117524	1.18987e-11	0.00196223	362.356	-0.0016	0.0009	0.09634
CAD	Average cortical thickness	rs2681472	G	A	0.201306	0.074114	0.0113331	6.17021e-11	0.00176631	326.113	-0.0016	0.001	0.106
CAD	Average cortical thickness	rs28451064	A	G	0.121186	0.127571	0.015952	1.33015e-15	0.00346644	641.097	0.0011	0.0012	0.3403
CAD	Average cortical thickness	rs2891168	G	A	0.488668	0.193401	0.0091877	2.28981e-98	0.0186924	3510.68	-0.0003	0.0008	0.6879
CAD	Average cortical thickness	rs3918226	T	C	0.064515	0.133315	0.0221275	1.69001e-09	0.00214529	396.233	-0.0005	0.0015	0.7431
CAD	Average cortical thickness	rs4420638	G	A	0.166036	0.091906	0.0140977	7.06968e-11	0.0023392	432.132	-0.001	0.001	0.318
CAD	Average cortical thickness	rs4468572	C	T	0.585831	0.077234	0.0095277	4.44017e-16	0.00289466	535.043	-0.0009	0.0008	0.252
CAD	Average cortical thickness	rs4593108	G	C	0.204651	-0.07083	0.0115558	8.82003e-10	0.00163319	301.494	-0.001	0.001	0.3294
CAD	Average cortical thickness	rs515135	C	T	0.791985	0.067499	0.0121924	3.09001e-08	0.00150119	277.09	-0.0003	0.001	0.7842
CAD	Average cortical thickness	rs55730499	T	C	0.056243	0.316641	0.0242403	5.39014e-39	0.0106437	1982.77	-0.0006	0.0017	0.7415
CAD	Average cortical thickness	rs56062135	T	C	0.205729	-0.069743	0.0118937	4.52002e-09	0.00158963	293.44	-0.0001	0.0009	0.9539
CAD	Average cortical thickness	rs56289821	A	G	0.100378	-0.13361	0.0170415	4.44017e-15	0.00322409	596.131	-0.0024	0.0012	0.05793
CAD	Average cortical thickness	rs56336142	C	T	0.192738	-0.066813	0.0118763	1.84999e-08	0.0013891	256.372	0.0002	0.0009	0.8725
CAD	Average cortical thickness	rs663129	A	G	0.256835	0.058163	0.0105173	3.2e-08	0.00129141	238.318	0.0018	0.0009	0.04179
CAD	Average cortical thickness	rs6689306	G	A	0.552455	-0.056012	0.0094061	2.59998e-09	0.00155141	286.373	0.0014	0.0008	0.0796
CAD	Average cortical thickness	rs67180937	G	T	0.663052	0.078807	0.0110551	1.00995e-12	0.00277505	512.872	0.0012	0.0009	0.1556
CAD	Average cortical thickness	rs7212798	C	T	0.146516	0.079961	0.0142216	1.88001e-08	0.00159907	295.185	-0.0003	0.0011	0.7612
CAD	Average cortical thickness	rs7528419	G	A	0.21418	-0.11453	0.011482	1.97015e-23	0.0044154	817.381	-0.0004	0.0009	0.6701
CAD	Average cortical thickness	rs8042271	A	G	0.097718	-0.096711	0.0175662	3.68002e-08	0.0016493	304.472	-0.001	0.002	0.6131
CAD	Average cortical thickness	rs9349379	G	A	0.431606	0.131836	0.0096527	1.81009e-42	0.00852776	1585.21	0.0013	0.0008	0.07958
CAD	Average cortical thickness	rs9970807	T	C	0.084903	-0.12575	0.016695	5.00035e-14	0.00245718	453.98	0.0013	0.0013	0.3322
CAD	Alzheimer’s disease (AD) progression score	rs11065979	T	C	0.365499	0.068556	0.0107672	1.93e-10	0.00217991	402.642	-0.02569	0.01166	0.02783
CAD	Alzheimer’s disease (AD) progression score	rs11191416	G	T	0.12747	-0.079249	0.0135252	4.65e-09	0.00139703	257.837	0.01081	0.01156	0.35
CAD	Alzheimer’s disease (AD) progression score	rs11556924	T	C	0.313325	-0.072569	0.0110605	5.34e-11	0.0022661	418.597	0.0009513	0.01145	0.9338
CAD	Alzheimer’s disease (AD) progression score	rs115654617	A	C	0.106962	0.137846	0.0158314	3.12e-18	0.00363009	671.475	-0.01311	0.01156	0.257
CAD	Alzheimer’s disease (AD) progression score	rs11838776	A	G	0.263277	0.068566	0.0107552	1.83e-10	0.00182375	336.736	0.01339	0.01159	0.2486
CAD	Alzheimer’s disease (AD) progression score	rs1199338	C	A	0.161866	0.073596	0.0124987	3.9e-09	0.00146963	271.256	0.008518	0.01149	0.4587
CAD	Alzheimer’s disease (AD) progression score	rs12202017	G	A	0.300047	-0.066813	0.0099612	1.98e-11	0.00187504	346.224	0.004174	0.01157	0.7183
CAD	Alzheimer’s disease (AD) progression score	rs1412444	T	C	0.369131	0.066812	0.0096809	5.15e-12	0.00207902	383.968	0.02042	0.01158	0.07814
CAD	Alzheimer’s disease (AD) progression score	rs16986953	A	G	0.104706	0.08516	0.0150265	1.45e-08	0.00135969	250.935	-0.005372	0.01168	0.6458
CAD	Alzheimer’s disease (AD) progression score	rs17087335	T	G	0.214637	0.060764	0.0111159	4.59e-08	0.00124479	229.705	0.006723	0.01155	0.5608
CAD	Alzheimer’s disease (AD) progression score	rs17678683	G	T	0.087681	0.098786	0.0166548	3e-09	0.00156125	288.193	-0.007191	0.01159	0.5351
CAD	Alzheimer’s disease (AD) progression score	rs1870634	G	T	0.637485	0.075878	0.0097113	5.55e-15	0.00266108	491.753	-0.01121	0.01162	0.3351
CAD	Alzheimer’s disease (AD) progression score	rs2107595	A	G	0.20047	0.073415	0.0112951	8.05e-11	0.00172776	318.983	-0.01183	0.01164	0.3095
CAD	Alzheimer’s disease (AD) progression score	rs2128739	C	A	0.676464	-0.065565	0.0100568	7.05e-11	0.00188166	347.45	0.0111	0.01156	0.3373
CAD	Alzheimer’s disease (AD) progression score	rs2487928	A	G	0.418221	0.062633	0.0095049	4.41e-11	0.00190898	352.503	-0.009977	0.01157	0.3886
CAD	Alzheimer’s disease (AD) progression score	rs2519093	T	C	0.190872	0.079704	0.0117524	1.19e-11	0.00196223	362.356	0.01204	0.0116	0.2996
CAD	Alzheimer’s disease (AD) progression score	rs2681472	G	A	0.201306	0.074114	0.0113331	6.17e-11	0.00176631	326.113	0.005435	0.01154	0.6378
CAD	Alzheimer’s disease (AD) progression score	rs28451064	A	G	0.121186	0.127571	0.015952	1.33e-15	0.00346644	641.097	0.01286	0.01152	0.2643
CAD	Alzheimer’s disease (AD) progression score	rs2891168	G	A	0.488668	0.193401	0.0091877	2.29e-98	0.0186924	3510.68	0.02724	0.01162	0.01929
CAD	Alzheimer’s disease (AD) progression score	rs3918226	T	C	0.064515	0.133315	0.0221275	1.69e-09	0.00214529	396.233	0.01414	0.0117	0.2271
CAD	Alzheimer’s disease (AD) progression score	rs4420638	G	A	0.166036	0.091906	0.0140977	7.07e-11	0.0023392	432.132	0.001603	0.02746	0.9535
CAD	Alzheimer’s disease (AD) progression score	rs4468572	C	T	0.585831	0.077234	0.0095277	4.44e-16	0.00289466	535.043	-0.01023	0.01156	0.3763
CAD	Alzheimer’s disease (AD) progression score	rs515135	C	T	0.791985	0.067499	0.0121924	3.09e-08	0.00150119	277.09	-0.005763	0.01159	0.6192
CAD	Alzheimer’s disease (AD) progression score	rs55730499	T	C	0.056243	0.316641	0.0242403	5.39e-39	0.0106437	1982.77	-0.004461	0.01186	0.7069
CAD	Alzheimer’s disease (AD) progression score	rs56062135	T	C	0.205729	-0.069743	0.0118937	4.52e-09	0.00158963	293.44	-0.02402	0.01156	0.03801
CAD	Alzheimer’s disease (AD) progression score	rs56289821	A	G	0.100378	-0.13361	0.0170415	4.44e-15	0.00322409	596.131	-0.001136	0.01164	0.9223
CAD	Alzheimer’s disease (AD) progression score	rs56336142	C	T	0.192738	-0.066813	0.0118763	1.85e-08	0.0013891	256.372	0.0006264	0.01161	0.957
CAD	Alzheimer’s disease (AD) progression score	rs663129	A	G	0.256835	0.058163	0.0105173	3.2e-08	0.00129141	238.318	-0.01283	0.01155	0.2669
CAD	Alzheimer’s disease (AD) progression score	rs6689306	G	A	0.552455	-0.056012	0.0094061	2.6e-09	0.00155141	286.373	-0.003078	0.01154	0.7897
CAD	Alzheimer’s disease (AD) progression score	rs67180937	G	T	0.663052	0.078807	0.0110551	1.01e-12	0.00277505	512.872	-0.009139	0.01207	0.4492
CAD	Alzheimer’s disease (AD) progression score	rs7528419	G	A	0.21418	-0.11453	0.011482	1.97e-23	0.0044154	817.381	-0.006592	0.0116	0.5701
CAD	Alzheimer’s disease (AD) progression score	rs8042271	A	G	0.097718	-0.096711	0.0175662	3.68e-08	0.0016493	304.472	0.03764	0.01149	0.001094
CAD	Alzheimer’s disease (AD) progression score	rs9349379	G	A	0.431606	0.131836	0.0096527	1.81e-42	0.00852776	1585.21	-0.005383	0.01161	0.643
CAD	Alzheimer’s disease (AD) progression score	rs9970807	T	C	0.084903	-0.12575	0.016695	5e-14	0.00245718	453.98	-0.01045	0.01158	0.367
CAD	Hippocampal volume in AD	rs10840293	A	G	0.549821	0.054714	0.009619	1.28e-08	0.00148195	273.533	0.07043	0.02889	0.01498
CAD	Hippocampal volume in AD	rs11065979	T	C	0.365499	0.068556	0.0107672	1.93e-10	0.00217991	402.642	0.02162	0.0288	0.4531
CAD	Hippocampal volume in AD	rs11191416	G	T	0.12747	-0.079249	0.0135252	4.65e-09	0.00139703	257.837	-0.01037	0.02862	0.7172
CAD	Hippocampal volume in AD	rs11556924	T	C	0.313325	-0.072569	0.0110605	5.34e-11	0.0022661	418.597	0.07003	0.02874	0.01501
CAD	Hippocampal volume in AD	rs115654617	A	C	0.106962	0.137846	0.0158314	3.12e-18	0.00363009	671.475	0.01801	0.02868	0.5302
CAD	Hippocampal volume in AD	rs11838776	A	G	0.263277	0.068566	0.0107552	1.83e-10	0.00182375	336.736	-0.02025	0.02893	0.4841
CAD	Hippocampal volume in AD	rs1199338	C	A	0.161866	0.073596	0.0124987	3.9e-09	0.00146963	271.256	-0.01277	0.02872	0.6566
CAD	Hippocampal volume in AD	rs12202017	G	A	0.300047	-0.066813	0.0099612	1.98e-11	0.00187504	346.224	0.005911	0.02871	0.8369
CAD	Hippocampal volume in AD	rs1412444	T	C	0.369131	0.066812	0.0096809	5.15e-12	0.00207902	383.968	0.002511	0.02876	0.9305
CAD	Hippocampal volume in AD	rs16986953	A	G	0.104706	0.08516	0.0150265	1.45e-08	0.00135969	250.935	0.008648	0.02903	0.7659
CAD	Hippocampal volume in AD	rs17087335	T	G	0.214637	0.060764	0.0111159	4.59e-08	0.00124479	229.705	-0.005764	0.02871	0.8409
CAD	Hippocampal volume in AD	rs17678683	G	T	0.087681	0.098786	0.0166548	3e-09	0.00156125	288.193	-0.001846	0.02876	0.9488
CAD	Hippocampal volume in AD	rs1870634	G	T	0.637485	0.075878	0.0097113	5.55e-15	0.00266108	491.753	0.009516	0.02874	0.7407
CAD	Hippocampal volume in AD	rs2107595	A	G	0.20047	0.073415	0.0112951	8.05e-11	0.00172776	318.983	-0.0413	0.02883	0.1524
CAD	Hippocampal volume in AD	rs2128739	C	A	0.676464	-0.065565	0.0100568	7.05e-11	0.00188166	347.45	0.01161	0.02871	0.686
CAD	Hippocampal volume in AD	rs2487928	A	G	0.418221	0.062633	0.0095049	4.41e-11	0.00190898	352.503	0.01335	0.02873	0.6422
CAD	Hippocampal volume in AD	rs2519093	T	C	0.190872	0.079704	0.0117524	1.19e-11	0.00196223	362.356	0.0185	0.02881	0.5209
CAD	Hippocampal volume in AD	rs2681472	G	A	0.201306	0.074114	0.0113331	6.17e-11	0.00176631	326.113	-0.03642	0.02862	0.2035
CAD	Hippocampal volume in AD	rs28451064	A	G	0.121186	0.127571	0.015952	1.33e-15	0.00346644	641.097	0.01406	0.02892	0.6269
CAD	Hippocampal volume in AD	rs2891168	G	A	0.488668	0.193401	0.0091877	2.29e-98	0.0186924	3510.68	0.02459	0.02892	0.3954
CAD	Hippocampal volume in AD	rs3918226	T	C	0.064515	0.133315	0.0221275	1.69e-09	0.00214529	396.233	-0.03993	0.02889	0.1672
CAD	Hippocampal volume in AD	rs4420638	G	A	0.166036	0.091906	0.0140977	7.07e-11	0.0023392	432.132	0.06261	0.06843	0.3605
CAD	Hippocampal volume in AD	rs4468572	C	T	0.585831	0.077234	0.0095277	4.44e-16	0.00289466	535.043	-0.005878	0.02869	0.8377
CAD	Hippocampal volume in AD	rs4593108	G	C	0.204651	-0.07083	0.0115558	8.82e-10	0.00163319	301.494	-4.61e-05	0.02865	0.9987
CAD	Hippocampal volume in AD	rs515135	C	T	0.791985	0.067499	0.0121924	3.09e-08	0.00150119	277.09	0.02745	0.02871	0.3392
CAD	Hippocampal volume in AD	rs55730499	T	C	0.056243	0.316641	0.0242403	5.39e-39	0.0106437	1982.77	0.02569	0.02927	0.3805
CAD	Hippocampal volume in AD	rs56062135	T	C	0.205729	-0.069743	0.0118937	4.52e-09	0.00158963	293.44	-0.06267	0.02865	0.02896
CAD	Hippocampal volume in AD	rs56289821	A	G	0.100378	-0.13361	0.0170415	4.44e-15	0.00322409	596.131	-0.02759	0.02889	0.3397
CAD	Hippocampal volume in AD	rs56336142	C	T	0.192738	-0.066813	0.0118763	1.85e-08	0.0013891	256.372	-0.002592	0.02874	0.9282
CAD	Hippocampal volume in AD	rs663129	A	G	0.256835	0.058163	0.0105173	3.2e-08	0.00129141	238.318	-0.01099	0.02867	0.7017
CAD	Hippocampal volume in AD	rs6689306	G	A	0.552455	-0.056012	0.0094061	2.6e-09	0.00155141	286.373	0.007795	0.02874	0.7863
CAD	Hippocampal volume in AD	rs67180937	G	T	0.663052	0.078807	0.0110551	1.01e-12	0.00277505	512.872	-0.03174	0.02953	0.2828
CAD	Hippocampal volume in AD	rs7528419	G	A	0.21418	-0.11453	0.011482	1.97e-23	0.0044154	817.381	-0.08319	0.02853	0.003634
CAD	Hippocampal volume in AD	rs8042271	A	G	0.097718	-0.096711	0.0175662	3.68e-08	0.0016493	304.472	0.006133	0.02875	0.8311
CAD	Hippocampal volume in AD	rs9349379	G	A	0.431606	0.131836	0.0096527	1.81e-42	0.00852776	1585.21	-0.02424	0.0287	0.3986
CAD	Hippocampal volume in AD	rs9970807	T	C	0.084903	-0.12575	0.016695	5e-14	0.00245718	453.98	-0.01571	0.02875	0.585
CAD	Cerebral amyloid deposition measurement in AD	rs10840293	A	G	0.549821	0.054714	0.009619	1.28e-08	0.00148195	273.533	-0.04348	0.02901	0.1343
CAD	Cerebral amyloid deposition measurement in AD	rs11065979	T	C	0.365499	0.068556	0.0107672	1.93e-10	0.00217991	402.642	0.0568	0.02882	0.04905
CAD	Cerebral amyloid deposition measurement in AD	rs11191416	G	T	0.12747	-0.079249	0.0135252	4.65e-09	0.00139703	257.837	0.02977	0.02866	0.2992
CAD	Cerebral amyloid deposition measurement in AD	rs11556924	T	C	0.313325	-0.072569	0.0110605	5.34e-11	0.0022661	418.597	-0.0295	0.0289	0.3077
CAD	Cerebral amyloid deposition measurement in AD	rs115654617	A	C	0.106962	0.137846	0.0158314	3.12e-18	0.00363009	671.475	0.04757	0.0287	0.09777
CAD	Cerebral amyloid deposition measurement in AD	rs11838776	A	G	0.263277	0.068566	0.0107552	1.83e-10	0.00182375	336.736	0.04084	0.02905	0.1601
CAD	Cerebral amyloid deposition measurement in AD	rs1199338	C	A	0.161866	0.073596	0.0124987	3.9e-09	0.00146963	271.256	-0.007808	0.02875	0.786
CAD	Cerebral amyloid deposition measurement in AD	rs12202017	G	A	0.300047	-0.066813	0.0099612	1.98e-11	0.00187504	346.224	-0.006976	0.02878	0.8085
CAD	Cerebral amyloid deposition measurement in AD	rs1412444	T	C	0.369131	0.066812	0.0096809	5.15e-12	0.00207902	383.968	0.001233	0.02883	0.9659
CAD	Cerebral amyloid deposition measurement in AD	rs16986953	A	G	0.104706	0.08516	0.0150265	1.45e-08	0.00135969	250.935	-0.0101	0.029	0.7276
CAD	Cerebral amyloid deposition measurement in AD	rs17087335	T	G	0.214637	0.060764	0.0111159	4.59e-08	0.00124479	229.705	-0.0007345	0.02878	0.9796
CAD	Cerebral amyloid deposition measurement in AD	rs17678683	G	T	0.087681	0.098786	0.0166548	3e-09	0.00156125	288.193	-0.008693	0.02883	0.7631
CAD	Cerebral amyloid deposition measurement in AD	rs1870634	G	T	0.637485	0.075878	0.0097113	5.55e-15	0.00266108	491.753	-0.04313	0.02879	0.1344
CAD	Cerebral amyloid deposition measurement in AD	rs2107595	A	G	0.20047	0.073415	0.0112951	8.05e-11	0.00172776	318.983	-0.01215	0.02894	0.6746
CAD	Cerebral amyloid deposition measurement in AD	rs2128739	C	A	0.676464	-0.065565	0.0100568	7.05e-11	0.00188166	347.45	-0.00252	0.02878	0.9303
CAD	Cerebral amyloid deposition measurement in AD	rs2487928	A	G	0.418221	0.062633	0.0095049	4.41e-11	0.00190898	352.503	0.02914	0.0288	0.3119
CAD	Cerebral amyloid deposition measurement in AD	rs2519093	T	C	0.190872	0.079704	0.0117524	1.19e-11	0.00196223	362.356	0.02832	0.02887	0.3268
CAD	Cerebral amyloid deposition measurement in AD	rs2681472	G	A	0.201306	0.074114	0.0113331	6.17e-11	0.00176631	326.113	0.03563	0.02869	0.2145
CAD	Cerebral amyloid deposition measurement in AD	rs28451064	A	G	0.121186	0.127571	0.015952	1.33e-15	0.00346644	641.097	-0.001345	0.02887	0.9628
CAD	Cerebral amyloid deposition measurement in AD	rs2891168	G	A	0.488668	0.193401	0.0091877	2.29e-98	0.0186924	3510.68	0.005939	0.02896	0.8375
CAD	Cerebral amyloid deposition measurement in AD	rs3918226	T	C	0.064515	0.133315	0.0221275	1.69e-09	0.00214529	396.233	-0.006008	0.02903	0.8361
CAD	Cerebral amyloid deposition measurement in AD	rs4420638	G	A	0.166036	0.091906	0.0140977	7.07e-11	0.0023392	432.132	0.04483	0.06873	0.5145
CAD	Cerebral amyloid deposition measurement in AD	rs4468572	C	T	0.585831	0.077234	0.0095277	4.44e-16	0.00289466	535.043	0.0368	0.02875	0.2009
CAD	Cerebral amyloid deposition measurement in AD	rs4593108	G	C	0.204651	-0.07083	0.0115558	8.82e-10	0.00163319	301.494	-0.02253	0.02867	0.4321
CAD	Cerebral amyloid deposition measurement in AD	rs515135	C	T	0.791985	0.067499	0.0121924	3.09e-08	0.00150119	277.09	-0.05441	0.02876	0.0588
CAD	Cerebral amyloid deposition measurement in AD	rs55730499	T	C	0.056243	0.316641	0.0242403	5.39e-39	0.0106437	1982.77	-0.02588	0.02925	0.3764
CAD	Cerebral amyloid deposition measurement in AD	rs56062135	T	C	0.205729	-0.069743	0.0118937	4.52e-09	0.00158963	293.44	0.004473	0.02873	0.8763
CAD	Cerebral amyloid deposition measurement in AD	rs56289821	A	G	0.100378	-0.13361	0.0170415	4.44e-15	0.00322409	596.131	0.04305	0.02892	0.1369
CAD	Cerebral amyloid deposition measurement in AD	rs56336142	C	T	0.192738	-0.066813	0.0118763	1.85e-08	0.0013891	256.372	0.05836	0.02879	0.04293
CAD	Cerebral amyloid deposition measurement in AD	rs663129	A	G	0.256835	0.058163	0.0105173	3.2e-08	0.00129141	238.318	0.04962	0.02866	0.08375
CAD	Cerebral amyloid deposition measurement in AD	rs6689306	G	A	0.552455	-0.056012	0.0094061	2.6e-09	0.00155141	286.373	0.0258	0.02879	0.3705
CAD	Cerebral amyloid deposition measurement in AD	rs67180937	G	T	0.663052	0.078807	0.0110551	1.01e-12	0.00277505	512.872	0.06566	0.02961	0.02687
CAD	Cerebral amyloid deposition measurement in AD	rs7528419	G	A	0.21418	-0.11453	0.011482	1.97e-23	0.0044154	817.381	-0.01709	0.02872	0.552
CAD	Cerebral amyloid deposition measurement in AD	rs8042271	A	G	0.097718	-0.096711	0.0175662	3.68e-08	0.0016493	304.472	-0.02263	0.02882	0.4327
CAD	Cerebral amyloid deposition measurement in AD	rs9349379	G	A	0.431606	0.131836	0.0096527	1.81e-42	0.00852776	1585.21	-0.03679	0.02879	0.2017
CAD	Cerebral amyloid deposition measurement in AD	rs9970807	T	C	0.084903	-0.12575	0.016695	5e-14	0.00245718	453.98	0.03207	0.02881	0.2659
CAD	Dementia with lewy bodies	rs10080815	G	T	0.027558	0.246627	0.0308579	1.33e-15	0.00326004	602.8	0.0431553	0.136559	0.751971
CAD	Dementia with lewy bodies	rs10840293	A	G	0.549821	0.054714	0.009619	1.28e-08	0.00148195	273.533	0.0463581	0.037733	0.219232
CAD	Dementia with lewy bodies	rs11065979	T	C	0.365499	0.068556	0.0107672	1.93e-10	0.00217991	402.642	-0.00764817	0.0377269	0.839355
CAD	Dementia with lewy bodies	rs11191416	G	T	0.12747	-0.079249	0.0135252	4.65e-09	0.00139703	257.837	0.0189199	0.0633281	0.765131
CAD	Dementia with lewy bodies	rs11556924	T	C	0.313325	-0.072569	0.0110605	5.34e-11	0.0022661	418.597	0.00449986	0.0379991	0.905781
CAD	Dementia with lewy bodies	rs115654617	A	C	0.106962	0.137846	0.0158314	3.12e-18	0.00363009	671.475	0.0032547	0.0548559	0.952736
CAD	Dementia with lewy bodies	rs11838776	A	G	0.263277	0.068566	0.0107552	1.83e-10	0.00182375	336.736	-0.059594	0.0410367	0.146443
CAD	Dementia with lewy bodies	rs1199338	C	A	0.161866	0.073596	0.0124987	3.9e-09	0.00146963	271.256	0.0420628	0.0512935	0.412175
CAD	Dementia with lewy bodies	rs12202017	G	A	0.300047	-0.066813	0.0099612	1.98e-11	0.00187504	346.224	0.00386253	0.0406258	0.924348
CAD	Dementia with lewy bodies	rs1412444	T	C	0.369131	0.066812	0.0096809	5.15e-12	0.00207902	383.968	-0.00570424	0.039091	0.883974
CAD	Dementia with lewy bodies	rs16986953	A	G	0.104706	0.08516	0.0150265	1.45e-08	0.00135969	250.935	0.0824183	0.0725685	0.256057
CAD	Dementia with lewy bodies	rs17087335	T	G	0.214637	0.060764	0.0111159	4.59e-08	0.00124479	229.705	0.0382298	0.0469036	0.414999
CAD	Dementia with lewy bodies	rs17678683	G	T	0.087681	0.098786	0.0166548	3e-09	0.00156125	288.193	-0.121725	0.0647262	0.0600261
CAD	Dementia with lewy bodies	rs1870634	G	T	0.637485	0.075878	0.0097113	5.55e-15	0.00266108	491.753	-0.0244682	0.0393801	0.534454
CAD	Dementia with lewy bodies	rs2107595	A	G	0.20047	0.073415	0.0112951	8.05e-11	0.00172776	318.983	-0.0565746	0.0516921	0.273759
CAD	Dementia with lewy bodies	rs2128739	C	A	0.676464	-0.065565	0.0100568	7.05e-11	0.00188166	347.45	-0.00107942	0.0411009	0.978966
CAD	Dementia with lewy bodies	rs2487928	A	G	0.418221	0.062633	0.0095049	4.41e-11	0.00190898	352.503	0.0346429	0.037003	0.349175
CAD	Dementia with lewy bodies	rs28451064	A	G	0.121186	0.127571	0.015952	1.33e-15	0.00346644	641.097	-0.0968766	0.0552289	0.0794145
CAD	Dementia with lewy bodies	rs2891168	G	A	0.488668	0.193401	0.0091877	2.29e-98	0.0186924	3510.68	0.0720343	0.0376293	0.0555815
CAD	Dementia with lewy bodies	rs3918226	T	C	0.064515	0.133315	0.0221275	1.69e-09	0.00214529	396.233	0.0494185	0.0656045	0.45127
CAD	Dementia with lewy bodies	rs4468572	C	T	0.585831	0.077234	0.0095277	4.44e-16	0.00289466	535.043	-0.0363416	0.0377249	0.335335
CAD	Dementia with lewy bodies	rs4593108	G	C	0.204651	-0.07083	0.0115558	8.82e-10	0.00163319	301.494	0.0577216	0.0496424	0.244927
CAD	Dementia with lewy bodies	rs515135	C	T	0.791985	0.067499	0.0121924	3.09e-08	0.00150119	277.09	-0.0199007	0.0468901	0.671265
CAD	Dementia with lewy bodies	rs55730499	T	C	0.056243	0.316641	0.0242403	5.39e-39	0.0106437	1982.77	0.0980337	0.0739678	0.185057
CAD	Dementia with lewy bodies	rs56062135	T	C	0.205729	-0.069743	0.0118937	4.52e-09	0.00158963	293.44	-0.0122791	0.044086	0.780613
CAD	Dementia with lewy bodies	rs56289821	A	G	0.100378	-0.13361	0.0170415	4.44e-15	0.00322409	596.131	0.0030952	0.0557246	0.955735
CAD	Dementia with lewy bodies	rs56336142	C	T	0.192738	-0.066813	0.0118763	1.85e-08	0.0013891	256.372	-0.0573527	0.0457592	0.210078
CAD	Dementia with lewy bodies	rs663129	A	G	0.256835	0.058163	0.0105173	3.2e-08	0.00129141	238.318	-0.023152	0.0440279	0.598999
CAD	Dementia with lewy bodies	rs6689306	G	A	0.552455	-0.056012	0.0094061	2.6e-09	0.00155141	286.373	0.0063159	0.0373432	0.865689
CAD	Dementia with lewy bodies	rs67180937	G	T	0.663052	0.078807	0.0110551	1.01e-12	0.00277505	512.872	0.0911892	0.0415686	0.0282579
CAD	Dementia with lewy bodies	rs7528419	G	A	0.21418	-0.11453	0.011482	1.97e-23	0.0044154	817.381	-0.0819565	0.0454685	0.0714677
CAD	Dementia with lewy bodies	rs8042271	A	G	0.097718	-0.096711	0.0175662	3.68e-08	0.0016493	304.472	-0.0584017	0.0894657	0.513896
CAD	Dementia with lewy bodies	rs9349379	G	A	0.431606	0.131836	0.0096527	1.81e-42	0.00852776	1585.21	0.00609141	0.037608	0.871337
CAD	Dementia with lewy bodies	rs9970807	T	C	0.084903	-0.12575	0.016695	5e-14	0.00245718	453.98	0.0359365	0.0641109	0.57508
Reaction time	CAD	rs10125715	T	A	0.7127	0.009979	0.00176151	1.47e-08	4.07799e-05	14.6841	0.007383	0.0102664	0.472054
Reaction time	CAD	rs1054442	C	A	0.3608	0.012305	0.00175614	2.44e-12	6.98388e-05	25.1484	-0.00061	0.0096592	0.949645
Reaction time	CAD	rs10911301	G	A	0.503	-0.01049	0.00174478	1.83e-09	5.50181e-05	19.8113	0.014538	0.0093713	0.120823
Reaction time	CAD	rs11205668	T	C	0.4453	0.0097948	0.00176129	2.68e-08	4.73949e-05	17.0662	-0.001842	0.0095614	0.847234
Reaction time	CAD	rs13028903	T	C	0.5666	0.013329	0.00173815	1.74e-14	8.72551e-05	31.4204	0.013262	0.0097743	0.174838
Reaction time	CAD	rs13219424	T	C	0.6859	-0.0098881	0.0017402	1.33e-08	4.21293e-05	15.17	0.004442	0.0100068	0.657116
Reaction time	CAD	rs1351848	T	C	0.5616	0.010752	0.00175746	9.48e-10	5.69254e-05	20.4981	-0.013134	0.0100285	0.190309
Reaction time	CAD	rs1385253	C	T	0.7584	-0.0098623	0.00174767	1.67e-08	3.56436e-05	12.8345	-0.001874	0.0106749	0.860645
Reaction time	CAD	rs1503043	G	C	0.3082	0.0097248	0.00173286	2e-08	4.03278e-05	14.5213	0.017764	0.0099623	0.0745659
Reaction time	CAD	rs16822665	T	C	0.67	-0.01021	0.00174554	4.94e-09	4.60967e-05	16.5987	-0.004396	0.010198	0.66642
Reaction time	CAD	rs16959783	T	C	0.7704	0.0097198	0.00172637	1.8e-08	3.3422e-05	12.0346	0.003386	0.0110246	0.758744
Reaction time	CAD	rs1734197	T	C	0.4334	0.0097447	0.00174153	2.2e-08	4.66372e-05	16.7933	-0.004831	0.0093083	0.603762
Reaction time	CAD	rs2040879	C	T	0.8062	0.01121	0.00178403	3.31e-10	3.92679e-05	14.1396	-0.023685	0.0116862	0.0426874
Reaction time	CAD	rs2604268	T	C	0.2525	0.011798	0.00173029	9.2e-12	5.25435e-05	18.9202	-0.010829	0.0112669	0.336484
Reaction time	CAD	rs323299	T	G	0.6481	-0.0099819	0.0017571	1.34e-08	4.54483e-05	16.3652	0.011465	0.0098406	0.24399
Reaction time	CAD	rs35066740	T	G	0.7714	0.010193	0.00172822	3.68e-09	3.66429e-05	13.1944	-0.01663	0.0127822	0.19325
Reaction time	CAD	rs4627212	G	A	0.7316	0.01047	0.00174272	1.88e-09	4.30506e-05	15.5018	-0.015268	0.0099318	0.124225
Reaction time	CAD	rs4673905	G	A	0.6879	0.012099	0.0017439	3.98e-12	6.28562e-05	22.6339	-0.006455	0.009984	0.517932
Reaction time	CAD	rs4946935	G	A	0.3479	-0.012285	0.00179495	7.69e-12	6.84777e-05	24.6582	0.003106	0.0099014	0.753755
Reaction time	CAD	rs56335290	A	C	0.2207	0.012204	0.00174767	1.97e-12	5.1232e-05	18.4479	-0.000627	0.0115819	0.956827
Reaction time	CAD	rs648997	T	C	0.2803	-0.012891	0.0018338	2.07e-12	6.70468e-05	24.1429	-0.050642	0.0106195	1.85e-06
Reaction time	CAD	rs66534382	A	G	0.1938	-0.011182	0.00174944	1.64e-10	3.9072e-05	14.0691	-0.013557	0.0149548	0.364654
Reaction time	CAD	rs6870103	T	G	0.4483	0.010484	0.00174505	1.88e-09	5.43696e-05	19.5777	0.008043	0.0092323	0.383654
Reaction time	CAD	rs7075591	A	G	0.3718	0.0098564	0.00173473	1.33e-08	4.5381e-05	16.3409	0.011803	0.0100937	0.242265
Reaction time	CAD	rs7783359	A	T	0.336	0.009673	0.00173959	2.69e-08	4.17503e-05	15.0335	-0.001173	0.00982	0.904918
Reaction time	CAD	rs77998199	G	A	0.8012	0.010943	0.00171961	1.97e-10	3.8147e-05	13.736	-0.005148	0.0131559	0.69557
Reaction time	CAD	rs925229	G	A	0.4125	0.0095239	0.00174308	4.66e-08	4.39634e-05	15.8305	-0.038463	0.0093518	3.91e-05
Reaction time	CAD	rs936414	G	A	0.7117	0.0096594	0.00177131	4.95e-08	3.82888e-05	13.7871	-0.011163	0.0101393	0.270914
Fluid intelligence score	CAD	rs10015590	A	G	0.320025	0.0461269	0.00811873	1.3e-08	0.000926009	138.149	-0.021131	0.0097015	0.0293981
Fluid intelligence score	CAD	rs10129426	A	G	0.541249	0.0461541	0.00763757	1.5e-09	0.00105785	157.839	0.010279	0.0093094	0.269527
Fluid intelligence score	CAD	rs10402747	C	T	0.483713	-0.0420053	0.00761827	3.5e-08	0.000881287	131.471	0.035039	0.0098297	0.000364401
Fluid intelligence score	CAD	rs1043254	A	G	0.230164	-0.053912	0.00906352	2.7e-09	0.00103	153.679	0.00284	0.0112756	0.80114
Fluid intelligence score	CAD	rs1054442	C	A	0.373707	0.0471498	0.00783088	1.7e-09	0.00104064	155.267	-0.00061	0.0096592	0.949645
Fluid intelligence score	CAD	rs11605348	A	G	0.34809	-0.0472976	0.00797435	3e-09	0.00101528	151.481	-0.008956	0.0101317	0.376719
Fluid intelligence score	CAD	rs11678980	A	G	0.457939	-0.0549255	0.00784315	2.5e-12	0.00149773	223.57	0.0092	0.0106118	0.385967
Fluid intelligence score	CAD	rs11793831	T	G	0.415169	0.0553528	0.00770923	7e-13	0.00148787	222.096	-0.003313	0.009506	0.727453
Fluid intelligence score	CAD	rs11901735	T	C	0.544339	-0.0418656	0.00761222	3.8e-08	0.000869473	129.707	0.007205	0.0096342	0.454546
Fluid intelligence score	CAD	rs12128707	G	A	0.265247	0.0593718	0.00859584	4.9e-12	0.00137399	205.073	0.001104	0.0108182	0.918717
Fluid intelligence score	CAD	rs12646225	T	C	0.103985	0.0756801	0.0123832	9.9e-10	0.00106728	159.247	-0.025419	0.0159324	0.110617
Fluid intelligence score	CAD	rs12712072	G	A	0.239858	0.0572275	0.00890712	1.3e-10	0.00119423	178.212	-0.008914	0.0111789	0.425221
Fluid intelligence score	CAD	rs13107325	T	C	0.074143	-0.116668	0.0144566	7e-16	0.00186873	279.054	-0.00667	0.0223469	0.765341
Fluid intelligence score	CAD	rs13117856	T	A	0.288181	-0.0461126	0.0083646	3.5e-08	0.000872377	130.14	0.003733	0.0105391	0.723184
Fluid intelligence score	CAD	rs13262595	G	A	0.561238	0.0469974	0.00763679	7.6e-10	0.00108781	162.314	-0.001634	0.0098254	0.867918
Fluid intelligence score	CAD	rs1355620	G	A	0.322489	0.052047	0.00822126	2.4e-10	0.00118373	176.643	-0.015805	0.0100763	0.116758
Fluid intelligence score	CAD	rs1389994	T	C	0.409778	0.0468494	0.00771414	1.3e-09	0.0010617	158.414	0.001597	0.0093898	0.864948
Fluid intelligence score	CAD	rs1391438	C	T	0.686749	-0.0455484	0.00817239	2.5e-08	0.00089262	133.163	-0.000842	0.0096005	0.930112
Fluid intelligence score	CAD	rs141729694	T	C	0.074185	0.0843343	0.0145344	6.5e-09	0.000976965	145.758	0.043348	0.0174999	0.0132477
Fluid intelligence score	CAD	rs148257233	T	C	0.033791	0.147843	0.0228956	1.1e-10	0.00142726	213.036	-0.039516	0.0384477	0.304051
Fluid intelligence score	CAD	rs1487441	A	G	0.483681	0.0599109	0.00761219	3.5e-15	0.00179275	267.687	-0.001488	0.0093952	0.874159
Fluid intelligence score	CAD	rs1529675	G	A	0.407074	0.055514	0.0077513	8e-13	0.00148768	222.067	-0.014683	0.0104837	0.161346
Fluid intelligence score	CAD	rs1567307	G	T	0.201992	-0.0531252	0.00940372	1.6e-08	0.000909856	135.737	-0.004141	0.0110963	0.709009
Fluid intelligence score	CAD	rs190925241	A	T	0.077915	0.0823592	0.0143033	8.5e-09	0.000974645	145.412	-0.010498	0.0216169	0.627224
Fluid intelligence score	CAD	rs214271	A	G	0.645917	-0.0434014	0.00795147	4.8e-08	0.000861627	128.535	0.00572	0.0102642	0.57734
Fluid intelligence score	CAD	rs2352974	T	C	0.489102	-0.0703671	0.00760137	2.1e-20	0.00247459	369.75	0.029429	0.0095277	0.00200988
Fluid intelligence score	CAD	rs28667297	G	A	0.29122	0.0541081	0.00834462	8.9e-11	0.00120861	180.361	0.009007	0.0100513	0.370199
Fluid intelligence score	CAD	rs3173680	A	G	0.307112	-0.0476945	0.00820464	6.1e-09	0.000968114	144.436	0.005675	0.0101024	0.574287
Fluid intelligence score	CAD	rs31771	C	T	0.663293	-0.0448222	0.00810046	3.1e-08	0.000897375	133.873	0.012246	0.0100655	0.223742
Fluid intelligence score	CAD	rs34811474	A	G	0.231345	0.0629702	0.00899171	2.5e-12	0.00141024	210.491	-0.010812	0.014995	0.470884
Fluid intelligence score	CAD	rs34818820	A	G	0.44696	-0.0453092	0.00761978	2.7e-09	0.00101491	151.425	0.029089	0.0094539	0.00209141
Fluid intelligence score	CAD	rs3735478	T	G	0.288584	0.0573922	0.00835428	6.4e-12	0.00135248	201.859	-0.031707	0.0108845	0.00357932
Fluid intelligence score	CAD	rs424029	A	G	0.043003	-0.105481	0.0187064	1.7e-08	0.000915773	136.62	-0.000104	0.0232409	0.99643
Fluid intelligence score	CAD	rs4342312	A	C	0.378453	-0.0493476	0.0078209	2.8e-10	0.00114564	170.952	0.001822	0.0097461	0.851702
Fluid intelligence score	CAD	rs4456117	A	C	0.509085	-0.0431547	0.00756364	1.2e-08	0.000930857	138.873	0.009787	0.0092703	0.291088
Fluid intelligence score	CAD	rs4457002	T	C	0.524963	0.0490222	0.00759576	1.1e-10	0.00119859	178.863	-0.013515	0.0091823	0.141061
Fluid intelligence score	CAD	rs4463213	A	G	0.553559	0.0430712	0.00760962	1.5e-08	0.000916921	136.792	0.003055	0.0092985	0.742499
Fluid intelligence score	CAD	rs4731365	A	G	0.404903	-0.0434348	0.00770378	1.7e-08	0.000909169	135.634	0.015211	0.0094495	0.107462
Fluid intelligence score	CAD	rs4778988	C	T	0.313133	0.046945	0.00818987	9.9e-09	0.000948004	141.433	0.002758	0.0111637	0.804869
Fluid intelligence score	CAD	rs4852252	C	T	0.565068	0.0469905	0.00762501	7.2e-10	0.00108536	161.947	0.031786	0.0096212	0.000954004
Fluid intelligence score	CAD	rs506523	C	T	0.347907	0.044091	0.00794993	2.9e-08	0.000882069	131.588	0.00754	0.0103902	0.468035
Fluid intelligence score	CAD	rs55837830	T	C	0.445958	0.0430793	0.00768286	2.1e-08	0.000917073	136.814	-0.005484	0.0100437	0.585057
Fluid intelligence score	CAD	rs5750830	A	C	0.747306	0.0555595	0.00875298	2.2e-10	0.00116584	173.971	-0.022531	0.0114613	0.0493185
Fluid intelligence score	CAD	rs5758605	A	G	0.460639	-0.0417697	0.00763125	4.4e-08	0.000866948	129.33	-0.008467	0.0094702	0.371284
Fluid intelligence score	CAD	rs6125540	T	C	0.424788	-0.0473044	0.00767059	7e-10	0.00109354	163.169	0.001452	0.0091921	0.874487
Fluid intelligence score	CAD	rs61768374	G	T	0.299416	0.0505188	0.0082587	9.5e-10	0.00107071	159.759	-0.007254	0.0104587	0.487942
Fluid intelligence score	CAD	rs62098051	G	A	0.52017	-0.0512028	0.00759499	1.6e-11	0.00130873	195.321	0.007922	0.0093724	0.397972
Fluid intelligence score	CAD	rs62172156	C	T	0.373948	0.0438796	0.00782062	2e-08	0.000901523	134.492	-0.000696	0.0106879	0.948078
Fluid intelligence score	CAD	rs62183031	C	A	0.29748	-0.0455636	0.00828076	3.7e-08	0.000867726	129.446	0.01363	0.011193	0.223329
Fluid intelligence score	CAD	rs6436555	C	A	0.512654	-0.0460736	0.00760914	1.4e-09	0.00106071	158.265	0.01458	0.0096146	0.129409
Fluid intelligence score	CAD	rs6678734	G	A	0.491127	-0.0669435	0.00757872	1e-18	0.00224001	334.621	0.013856	0.0097624	0.155804
Fluid intelligence score	CAD	rs6799069	A	T	0.312642	-0.0446603	0.00816196	4.5e-08	0.000857242	127.881	0.018027	0.0097254	0.0637984
Fluid intelligence score	CAD	rs68135515	A	G	0.389632	0.0469212	0.00782842	2.1e-09	0.00104716	156.242	-0.01729	0.0102317	0.0910563
Fluid intelligence score	CAD	rs7010173	T	C	0.610579	0.0492762	0.0077841	2.4e-10	0.00115469	172.304	0.004661	0.0097157	0.631412
Fluid intelligence score	CAD	rs709322	T	C	0.074401	-0.081297	0.0144398	1.8e-08	0.000910292	135.802	-0.035511	0.0217907	0.103178
Fluid intelligence score	CAD	rs71454591	T	C	0.128662	-0.062786	0.0113366	3.1e-08	0.000883879	131.858	0.016811	0.0166896	0.313802
Fluid intelligence score	CAD	rs7146202	G	A	0.548436	-0.0550319	0.00764883	6.3e-13	0.00150004	223.916	0.008133	0.0098547	0.409207
Fluid intelligence score	CAD	rs7189726	T	C	0.303078	0.0536721	0.00823865	7.3e-11	0.00121693	181.603	-0.00828	0.0106499	0.436879
Fluid intelligence score	CAD	rs72783406	A	G	0.407951	0.0465023	0.00771573	1.7e-09	0.00104459	155.857	0.012533	0.0096233	0.192795
Fluid intelligence score	CAD	rs72823192	C	T	0.258541	-0.0537541	0.00867138	5.7e-10	0.00110782	165.303	0.012288	0.0118285	0.298875
Fluid intelligence score	CAD	rs72839495	T	A	0.184237	0.0546495	0.00979349	2.4e-08	0.000897725	133.925	0.00477	0.0127431	0.708168
Fluid intelligence score	CAD	rs7372302	C	T	0.320777	-0.0685105	0.0081004	2.7e-17	0.00204531	305.477	0.010643	0.0100111	0.287729
Fluid intelligence score	CAD	rs75742406	A	G	0.260137	0.0486747	0.00867564	2e-08	0.00091199	136.055	-0.008049	0.0105923	0.44732
Fluid intelligence score	CAD	rs7599488	T	C	0.425012	-0.0464708	0.00762239	1.1e-09	0.00105548	157.485	0.022393	0.0096853	0.0207735
Fluid intelligence score	CAD	rs77128898	T	C	0.035358	-0.114368	0.0209572	4.8e-08	0.000892263	133.11	-0.03391	0.0363599	0.351016
Fluid intelligence score	CAD	rs79254826	A	G	0.075719	-0.0789586	0.0144425	4.6e-08	0.000872645	130.181	0.012045	0.0228651	0.598343
Fluid intelligence score	CAD	rs7963801	C	T	0.572428	-0.050482	0.00769874	5.5e-11	0.00124748	186.168	0.021813	0.0101795	0.0321262
Fluid intelligence score	CAD	rs80048023	A	G	0.531892	0.0432735	0.00762212	1.4e-08	0.000932489	139.116	-0.009343	0.0096309	0.331995
Fluid intelligence score	CAD	rs8054111	G	A	0.728203	0.0501216	0.00850601	3.8e-09	0.000994436	148.367	0.017647	0.0111984	0.115062
Fluid intelligence score	CAD	rs865719	G	A	0.414961	-0.0670578	0.00781729	9.6e-18	0.00218334	326.136	0.013806	0.0164549	0.401459
Fluid intelligence score	CAD	rs9384679	T	C	0.370748	-0.062019	0.00783813	2.5e-15	0.00179466	267.974	-0.005784	0.0094799	0.541776
Fluid intelligence score	CAD	rs9436866	C	A	0.095866	0.0810655	0.0128592	2.9e-10	0.0011392	169.99	-0.01463	0.0155001	0.345238
Fluid intelligence score	CAD	rs9597254	T	A	0.321077	0.0461678	0.00820743	1.9e-08	0.000929262	138.634	0.003988	0.0108834	0.714046
Fluid intelligence score	CAD	rs9597451	A	G	0.059904	-0.0883041	0.0160324	3.6e-08	0.000878253	131.018	-0.00476	0.0234451	0.839114
Fluid intelligence score	CAD	rs9853960	A	G	0.358587	-0.0466456	0.00788665	3.3e-09	0.00100088	149.33	0.036066	0.0097928	0.0002306
Prospective memory	CAD	rs62009918	T	C	0.233662	-0.0147583	0.00222333	3.2e-11	7.8003e-05	11.9044	-0.005365	0.0120468	0.65607
Cognitive performance	CAD	rs1009950	T	G	0.4184	-0.01903	0.00293	8.1508e-11	0.000176248	45.4516	-0.019119	0.0110996	0.0849806
Cognitive performance	CAD	rs10129426	A	G	0.5306	0.01926	0.00287	1.86982e-11	0.000184779	47.6521	0.010279	0.0093094	0.269527
Cognitive performance	CAD	rs10189857	G	A	0.4184	-0.02289	0.00288	2.03002e-15	0.000254999	65.7653	0.021607	0.0096592	0.0252907
Cognitive performance	CAD	rs10191758	G	A	0.381	0.01965	0.00292	1.71002e-11	0.000182125	46.9676	6.6e-05	0.0104945	0.994982
Cognitive performance	CAD	rs1035738	T	C	0.02721	0.05092	0.00769	3.46976e-11	0.000137263	35.3967	0.069011	0.0319018	0.0305232
Cognitive performance	CAD	rs1064608	C	G	0.3639	-0.01884	0.00288	2.65003e-09	0.000164323	42.3759	-0.009509	0.0098026	0.332021
Cognitive performance	CAD	rs10865397	G	A	0.5221	0.01675	0.00289	6.84006e-09	0.000140007	36.1044	-0.012559	0.0101817	0.217393
Cognitive performance	CAD	rs10875914	G	A	0.3554	0.02373	0.00291	3.44985e-16	0.000258008	66.5417	0.008826	0.0093615	0.345786
Cognitive performance	CAD	rs10990610	C	T	0.165	0.02498	0.00385	8.6896e-11	0.000171943	44.3413	-0.015692	0.0133786	0.240829
Cognitive performance	CAD	rs11079849	T	C	0.3078	0.01996	0.00305	5.95937e-11	0.000169766	43.7798	-0.050552	0.0108856	3.42003e-06
Cognitive performance	CAD	rs11117646	A	T	0.1905	-0.02248	0.00359	3.65999e-10	0.00015586	40.193	-0.003569	0.0124259	0.773943
Cognitive performance	CAD	rs11123820	G	A	0.4065	0.0243	0.00292	9.17065e-17	0.000284921	73.4846	-0.017443	0.0100578	0.0828705
Cognitive performance	CAD	rs11138947	T	C	0.733	0.01737	0.00318	4.83003e-08	0.000118099	30.454	-0.020355	0.0098862	0.0395012
Cognitive performance	CAD	rs11210871	G	C	0.6701	0.01917	0.00312	7.67008e-10	0.000162479	41.9001	-0.010559	0.0098286	0.282685
Cognitive performance	CAD	rs11259916	G	A	0.733	0.01744	0.00316	3.52996e-08	0.000119052	30.7	0.010599	0.0106922	0.321549
Cognitive performance	CAD	rs112780312	A	G	0.2534	-0.02121	0.00321	3.72992e-11	0.000170218	43.8964	0.02083	0.0102317	0.0417667
Cognitive performance	CAD	rs1144593	G	A	0.2993	0.02276	0.00309	1.82012e-13	0.000217277	56.0346	-0.017192	0.0107172	0.108682
Cognitive performance	CAD	rs11662271	C	T	0.5153	-0.0232	0.00285	4.39036e-16	0.000268868	69.3433	0.008232	0.009355	0.378884
Cognitive performance	CAD	rs11720523	A	C	0.4456	0.01622	0.00288	1.73002e-08	0.000129987	33.5201	-0.02692	0.0099688	0.00692484
Cognitive performance	CAD	rs11793831	T	G	0.4354	0.02693	0.0029	1.69005e-20	0.000356559	91.9677	-0.003313	0.009506	0.727453
Cognitive performance	CAD	rs12435486	A	G	0.2483	-0.01823	0.00331	3.74999e-08	0.000124058	31.9909	0.001064	0.0109453	0.922559
Cognitive performance	CAD	rs12439619	G	T	0.3129	0.01994	0.00307	7.93963e-11	0.000170964	44.0888	0.00531	0.0110681	0.631399
Cognitive performance	CAD	rs12441495	C	G	0.1361	-0.02575	0.00424	1.24e-09	0.000155922	40.2089	0.008629	0.0175944	0.623824
Cognitive performance	CAD	rs12448902	G	C	0.3197	-0.026	0.00292	5.12035e-19	0.000294049	75.8396	0.016876	0.0103892	0.104294
Cognitive performance	CAD	rs12535854	G	C	0.6667	0.01783	0.00304	4.45995e-09	0.000141286	36.4341	-0.005953	0.0103913	0.566726
Cognitive performance	CAD	rs12536800	C	G	0.2806	0.01939	0.00321	1.52999e-09	0.00015179	39.1434	-0.005487	0.012187	0.652541
Cognitive performance	CAD	rs12635303	T	C	0.2925	0.01849	0.00309	2.20999e-09	0.0001415	36.4894	-0.006046	0.0100329	0.546762
Cognitive performance	CAD	rs12773747	A	T	0.2262	0.0205	0.00332	6.73008e-10	0.000147116	37.9377	-0.008499	0.0117372	0.469001
Cognitive performance	CAD	rs13107325	T	C	0.09014	-0.05434	0.00542	1.08993e-23	0.000484352	124.945	-0.00667	0.0223469	0.765341
Cognitive performance	CAD	rs13120565	T	A	0.6429	0.01825	0.00294	5.66005e-10	0.000152929	39.437	0.002862	0.0097407	0.768895
Cognitive performance	CAD	rs13163336	A	C	0.1735	0.0317	0.00391	5.03965e-16	0.000288198	74.3301	0.02622	0.0119621	0.0283851
Cognitive performance	CAD	rs13253386	G	T	0.5051	0.01836	0.00285	1.26e-10	0.000168527	43.4602	0.002131	0.0096027	0.824379
Cognitive performance	CAD	rs136554	A	G	0.4592	0.01586	0.00288	3.52996e-08	0.000124932	32.2165	-0.008235	0.0093268	0.377268
Cognitive performance	CAD	rs1391438	C	T	0.6854	-0.01691	0.00306	3.26002e-08	0.000123316	31.7996	-0.000842	0.0096005	0.930112
Cognitive performance	CAD	rs1408579	T	C	0.5	0.0168	0.00286	4.10998e-09	0.00014112	36.3914	-0.000474	0.0100155	0.962253
Cognitive performance	CAD	rs1415802	G	T	0.4031	0.01718	0.00293	4.76003e-09	0.000142033	36.627	-0.016016	0.0095332	0.0929523
Cognitive performance	CAD	rs1479073	T	C	0.6888	-0.01731	0.00308	1.91999e-08	0.000128457	33.1254	-0.01122	0.0105586	0.287946
Cognitive performance	CAD	rs148696809	C	T	0.08163	0.0406	0.00445	7.78933e-20	0.000247144	63.739	-0.020306	0.0221416	0.359091
Cognitive performance	CAD	rs1507010	G	A	0.4949	0.01728	0.00286	1.51999e-09	0.000149284	38.4969	-0.001061	0.0095115	0.91118
Cognitive performance	CAD	rs1523048	C	T	0.6003	-0.01776	0.00296	2.06001e-09	0.000151363	39.0331	0.001217	0.0095669	0.898774
Cognitive performance	CAD	rs1567154	T	C	0.2653	-0.02045	0.00349	4.51004e-09	0.000163029	42.042	-0.011208	0.0112625	0.319659
Cognitive performance	CAD	rs159428	C	T	0.5068	-0.01676	0.00289	6.96996e-09	0.000140423	36.2116	0.027798	0.0102632	0.00675834
Cognitive performance	CAD	rs17002025	A	G	0.1378	0.02886	0.00434	2.96006e-11	0.000197916	51.0404	-0.001422	0.0159933	0.929151
Cognitive performance	CAD	rs17049085	C	T	0.1105	-0.02602	0.0044	3.44001e-09	0.000133092	34.3209	-0.001751	0.0146908	0.905125
Cognitive performance	CAD	rs17106817	C	T	0.284	-0.01854	0.0032	6.88002e-09	0.000139792	36.0487	-0.003981	0.0107107	0.710129
Cognitive performance	CAD	rs17428810	C	T	0.2687	-0.01788	0.0031	8.10009e-09	0.00012564	32.399	0.005411	0.0098862	0.584154
Cognitive performance	CAD	rs1812587	T	G	0.4456	-0.01594	0.00287	2.84001e-08	0.000125538	32.3726	0.010169	0.0096472	0.291844
Cognitive performance	CAD	rs1892419	C	T	0.233	-0.0276	0.00338	3.46976e-16	0.00027227	70.2209	0.016457	0.0114244	0.149722
Cognitive performance	CAD	rs1906252	A	C	0.4966	0.03071	0.00285	4.44017e-27	0.00047153	121.636	-0.001131	0.009418	0.904413
Cognitive performance	CAD	rs2005078	A	G	0.6667	-0.01924	0.00304	2.35001e-10	0.000164515	42.4254	0.015607	0.010098	0.122214
Cognitive performance	CAD	rs2143103	A	G	0.1446	0.02382	0.00415	9.64007e-09	0.000140362	36.196	-0.01664	0.0154371	0.281068
Cognitive performance	CAD	rs2180111	G	A	0.7058	-0.01812	0.0032	1.54999e-08	0.000136355	35.1624	-0.00831	0.0099862	0.405323
Cognitive performance	CAD	rs2239647	C	A	0.5459	0.02093	0.00289	4.70977e-13	0.000217187	56.0113	-0.003751	0.0096929	0.698766
Cognitive performance	CAD	rs2295499	T	C	0.4439	-0.0191	0.00287	2.84971e-11	0.000180109	46.4474	-0.002454	0.0092192	0.790098
Cognitive performance	CAD	rs2352974	T	C	0.5	-0.0319	0.00285	5.19039e-29	0.000508805	131.257	0.029429	0.0095277	0.00200988
Cognitive performance	CAD	rs2439649	A	G	0.5391	0.01605	0.00286	1.98002e-08	0.000128014	33.0111	-0.000775	0.009204	0.932896
Cognitive performance	CAD	rs2478281	A	G	0.7534	-0.02273	0.00326	3.10027e-12	0.000191976	49.5085	-0.00537	0.0107943	0.618848
Cognitive performance	CAD	rs26046	T	C	0.3673	-0.02044	0.00292	2.44006e-12	0.000194183	50.0776	-0.017188	0.0097005	0.0764152
Cognitive performance	CAD	rs2647995	C	T	0.2925	0.01861	0.00318	4.98999e-09	0.000143343	36.9646	-0.007842	0.0104402	0.452572
Cognitive performance	CAD	rs2652454	C	T	0.5221	0.01587	0.00287	3.22998e-08	0.000125682	32.4099	0.013636	0.0095256	0.152283
Cognitive performance	CAD	rs2721173	T	C	0.449	-0.01661	0.00286	6.12999e-09	0.000136511	35.2026	0.007484	0.0094571	0.428734
Cognitive performance	CAD	rs2737339	G	A	0.4099	0.01827	0.00292	4.14e-10	0.000161477	41.6418	0.003305	0.0095516	0.729332
Cognitive performance	CAD	rs276626	G	A	0.1616	-0.02075	0.0038	4.81005e-08	0.00011667	30.0856	0.006672	0.0118437	0.573205
Cognitive performance	CAD	rs2799399	T	G	0.4167	-0.01572	0.00288	4.54999e-08	0.00012013	30.9779	0.001382	0.0093583	0.882598
Cognitive performance	CAD	rs2806048	G	A	0.3571	0.01897	0.00295	1.25e-10	0.000165233	42.6107	0.001526	0.0102697	0.881875
Cognitive performance	CAD	rs2836921	A	G	0.3248	0.01632	0.00298	4.20998e-08	0.00011682	30.1244	-0.001259	0.0104772	0.904352
Cognitive performance	CAD	rs2852931	A	G	0.8486	0.02842	0.0044	1.07999e-10	0.000207543	53.5237	-0.020315	0.0155153	0.190415
Cognitive performance	CAD	rs287883	T	A	0.3112	0.01858	0.00314	3.27997e-09	0.000147997	38.1652	-0.003157	0.0108595	0.771271
Cognitive performance	CAD	rs297589	A	T	0.6684	0.01715	0.00312	3.73001e-08	0.000130379	33.6213	-0.004325	0.0105966	0.683166
Cognitive performance	CAD	rs2977464	T	C	0.1684	0.02091	0.00365	9.86007e-09	0.00012246	31.5789	0.000896	0.0114505	0.937629
Cognitive performance	CAD	rs3128341	C	T	0.8248	0.03343	0.00353	2.52e-21	0.000322987	83.3056	-0.009358	0.0113201	0.408424
Cognitive performance	CAD	rs335426	C	A	0.5	-0.01973	0.00288	7.23936e-12	0.000194636	50.1946	-0.003225	0.0106933	0.762964
Cognitive performance	CAD	rs34811474	A	G	0.2296	0.02761	0.00346	1.42004e-15	0.000269681	69.5531	-0.010812	0.014995	0.470884
Cognitive performance	CAD	rs35853157	T	A	0.3163	0.0172	0.00304	1.47999e-08	0.000127953	32.9956	-0.008732	0.0097841	0.372142
Cognitive performance	CAD	rs3735478	T	G	0.2857	0.02279	0.00315	4.84953e-13	0.000211987	54.6701	-0.031707	0.0108845	0.00357932
Cognitive performance	CAD	rs3740422	C	G	0.3486	-0.02553	0.00299	1.22999e-17	0.00029601	76.3456	0.004136	0.0104489	0.692229
Cognitive performance	CAD	rs3843954	C	G	0.25	-0.02084	0.00337	6.32995e-10	0.000162865	41.9997	0.002645	0.0105999	0.80295
Cognitive performance	CAD	rs3860537	C	T	0.7585	-0.01861	0.00336	3.14e-08	0.000126881	32.7189	0.009038	0.012364	0.464784
Cognitive performance	CAD	rs39302	C	T	0.8078	0.02088	0.00356	4.49004e-09	0.000135378	34.9105	0.000237	0.011671	0.983799
Cognitive performance	CAD	rs3943667	T	C	0.7228	-0.0185	0.00313	3.56e-09	0.000137147	35.3666	-0.007147	0.0100318	0.476195
Cognitive performance	CAD	rs4342312	A	C	0.3741	-0.01793	0.00294	1.05e-09	0.000150551	38.8237	0.001822	0.0097461	0.851702
Cognitive performance	CAD	rs4347883	C	T	0.4388	0.01595	0.00287	2.78997e-08	0.000125296	32.3101	0.012817	0.0098515	0.19325
Cognitive performance	CAD	rs4463213	A	G	0.5408	0.02183	0.00287	2.55976e-14	0.000236688	61.0418	0.003055	0.0092985	0.742499
Cognitive performance	CAD	rs4744250	A	G	0.352	0.01834	0.003	9.34007e-10	0.000153443	39.5696	0.017725	0.0098656	0.0723902
Cognitive performance	CAD	rs4937860	G	A	0.09354	-0.02588	0.00464	2.39999e-08	0.000113581	29.2889	0.010511	0.0149168	0.481032
Cognitive performance	CAD	rs4976976	A	G	0.3861	0.01978	0.00292	1.23994e-11	0.000185473	47.831	0.008552	0.0094354	0.364739
Cognitive performance	CAD	rs56135595	T	G	0.1412	-0.02216	0.004	2.97002e-08	0.000119096	30.7112	-0.011999	0.0125411	0.33868
Cognitive performance	CAD	rs56290130	A	T	0.3231	-0.01692	0.00304	2.59e-08	0.000125225	32.292	-0.002392	0.0115384	0.83577
Cognitive performance	CAD	rs5751191	C	T	0.4779	-0.02214	0.00286	8.931e-15	0.000244611	63.0857	0.013637	0.009418	0.147626
Cognitive performance	CAD	rs5757670	A	G	0.6582	0.02009	0.00308	7.1499e-11	0.000181602	46.8325	-0.022887	0.0107096	0.0325934
Cognitive performance	CAD	rs58489175	G	A	0.2823	0.02121	0.00316	2.02023e-11	0.000182291	47.0103	-0.004842	0.0119795	0.686072
Cognitive performance	CAD	rs602512	A	G	0.3861	0.01948	0.00293	2.92012e-11	0.000179889	46.3908	-0.003318	0.0100763	0.741939
Cognitive performance	CAD	rs61815057	A	G	0.3963	0.01681	0.00292	8.05991e-09	0.000135211	34.8673	-0.001328	0.00967	0.890769
Cognitive performance	CAD	rs62047970	G	T	0.4218	0.01879	0.00291	9.8992e-11	0.000172214	44.4111	-0.007566	0.0108096	0.483967
Cognitive performance	CAD	rs620729	C	A	0.3146	0.01912	0.00304	3.05e-10	0.000157655	40.6561	-0.008919	0.0095842	0.352065
Cognitive performance	CAD	rs62169190	T	C	0.1769	-0.02043	0.00368	2.74e-08	0.000121548	31.3436	-0.004223	0.0138533	0.760491
Cognitive performance	CAD	rs6509441	A	T	0.2313	0.01876	0.0034	3.29997e-08	0.000125149	32.2724	0.027993	0.011483	0.0147781
Cognitive performance	CAD	rs6535809	G	A	0.5	-0.01956	0.00285	6.89922e-12	0.000191297	49.3332	0.007607	0.0092334	0.410019
Cognitive performance	CAD	rs6550835	A	G	0.3027	-0.02479	0.00304	3.88956e-16	0.000259427	66.9078	0.011074	0.0100709	0.271504
Cognitive performance	CAD	rs6587843	T	C	0.4711	0.01774	0.00285	4.82003e-10	0.000156828	40.4427	-0.011815	0.0092812	0.203015
Cognitive performance	CAD	rs66752974	A	C	0.1582	-0.02214	0.00384	7.92009e-09	0.000130557	33.6671	-0.004645	0.0114114	0.68397
Cognitive performance	CAD	rs6708515	G	A	0.6207	-0.01671	0.00298	2.10999e-08	0.000131476	33.9042	0.005406	0.0103555	0.60164
Cognitive performance	CAD	rs6798941	T	C	0.2857	0.01794	0.00313	9.52994e-09	0.000131361	33.8744	0.007629	0.0107074	0.476158
Cognitive performance	CAD	rs6819372	G	A	0.5357	0.01865	0.00286	6.57052e-11	0.000173025	44.6202	-0.009433	0.0091247	0.301237
Cognitive performance	CAD	rs6860626	T	C	0.1412	-0.02149	0.00376	1.10999e-08	0.000112003	28.882	-0.009883	0.0111637	0.376004
Cognitive performance	CAD	rs6903716	G	A	0.2738	-0.01842	0.00314	4.61998e-09	0.000134927	34.7941	0.012844	0.0101274	0.20471
Cognitive performance	CAD	rs6952104	T	C	0.5221	0.01864	0.00285	6.31975e-11	0.000173385	44.7133	-0.003232	0.0091986	0.725321
Cognitive performance	CAD	rs6975134	C	T	0.4218	0.02194	0.00291	4.54988e-14	0.000234794	60.5534	0.010051	0.0094332	0.286655
Cognitive performance	CAD	rs702222	T	C	0.3282	-0.02002	0.00297	1.65997e-11	0.000176741	45.5787	0.005502	0.0094571	0.560713
Cognitive performance	CAD	rs7044246	T	C	0.6956	0.01748	0.00311	1.96002e-08	0.000129395	33.3674	-0.009386	0.0098667	0.34146
Cognitive performance	CAD	rs7256776	A	G	0.2908	-0.01864	0.00304	9.28004e-10	0.000143313	36.9569	-0.00202	0.0097602	0.836039
Cognitive performance	CAD	rs72739469	C	T	0.05442	0.03577	0.00619	7.51e-09	0.000131681	33.9571	-0.026039	0.0257796	0.312465
Cognitive performance	CAD	rs72821233	T	G	0.2721	-0.0201	0.00323	4.88e-10	0.000160038	41.2706	0.015048	0.011419	0.187568
Cognitive performance	CAD	rs7312770	T	C	0.5136	-0.016	0.00287	2.52e-08	0.000127905	32.9832	-0.005947	0.0097102	0.540243
Cognitive performance	CAD	rs73189617	G	C	0.3299	0.01854	0.00315	3.86999e-09	0.000151975	39.191	0.006597	0.011495	0.566035
Cognitive performance	CAD	rs73845427	A	G	0.02891	-0.0466	0.00807	7.69006e-09	0.00012193	31.4421	-0.008465	0.0251408	0.736341
Cognitive performance	CAD	rs73989053	A	G	0.1616	-0.02211	0.00381	6.31001e-09	0.000132465	34.1591	0.025794	0.0134079	0.0543814
Cognitive performance	CAD	rs74370218	T	C	0.3827	-0.018	0.00295	9.81002e-10	0.000153084	39.4771	-0.011398	0.0094278	0.226672
Cognitive performance	CAD	rs7573001	C	G	0.415	-0.01647	0.00295	2.35001e-08	0.000131711	33.9646	0.005685	0.0098982	0.565732
Cognitive performance	CAD	rs7588384	C	G	0.3129	-0.01891	0.00322	4.26e-09	0.000153758	39.651	0.010005	0.0103544	0.333917
Cognitive performance	CAD	rs75973558	G	A	0.119	-0.02463	0.00426	7.38006e-09	0.000127198	32.8009	-0.012872	0.0178399	0.470585
Cognitive performance	CAD	rs7599860	A	C	0.2279	0.01967	0.00334	3.92004e-09	0.000136162	35.1127	0.01482	0.0132428	0.263099
Cognitive performance	CAD	rs7626560	T	C	0.1361	0.02393	0.00389	7.34007e-10	0.000134659	34.7251	0.01402	0.0130462	0.282535
Cognitive performance	CAD	rs77128898	T	C	0.02211	-0.04626	0.00768	1.72001e-09	9.2538e-05	23.8621	-0.03391	0.0363599	0.351016
Cognitive performance	CAD	rs78358737	G	T	0.03401	0.04248	0.00687	6.18002e-10	0.000118571	30.5758	0.034134	0.027057	0.207108
Cognitive performance	CAD	rs78382112	A	G	0.05782	0.03682	0.00639	8.54004e-09	0.00014771	38.091	-0.003581	0.0251615	0.886827
Cognitive performance	CAD	rs7963801	C	T	0.5476	-0.02296	0.00292	3.46019e-15	0.000261192	67.3631	0.021813	0.0101795	0.0321262
Cognitive performance	CAD	rs80170948	G	T	0.05272	-0.04589	0.00706	7.98914e-11	0.000210339	54.245	0.012458	0.0297336	0.675226
Cognitive performance	CAD	rs8054299	G	C	0.3316	0.02556	0.00306	7.21938e-17	0.000289603	74.6925	-0.009727	0.0104793	0.353299
Cognitive performance	CAD	rs8058881	G	C	0.25	0.01831	0.00334	4.14e-08	0.000125721	32.4199	0.000333	0.0139967	0.981019
Cognitive performance	CAD	rs830383	G	A	0.631	-0.01952	0.00295	3.72992e-11	0.000177437	45.7584	0.015918	0.0095462	0.0954223
Cognitive performance	CAD	rs875361	A	G	0.449	-0.01623	0.00287	1.5e-08	0.000130336	33.6101	0.005036	0.0093854	0.59156
Cognitive performance	CAD	rs889169	A	G	0.5867	0.01743	0.003	6.12999e-09	0.000147335	37.9943	0.02307	0.0111191	0.0380049
Cognitive performance	CAD	rs9384679	T	C	0.4082	-0.02822	0.00295	1.13999e-21	0.000384762	99.2448	-0.005784	0.0094799	0.541776
Cognitive performance	CAD	rs9436866	C	A	0.09524	0.03309	0.00481	6.01035e-12	0.000188702	48.6639	-0.01463	0.0155001	0.345238
Cognitive performance	CAD	rs991871	A	T	0.7551	0.0243	0.00337	5.72005e-13	0.000218392	56.3222	-0.032416	0.0116612	0.00543889
Cognitive performance	CAD	rs9930063	C	T	0.4592	0.01633	0.00288	1.43001e-08	0.000132447	34.1544	-0.012471	0.0094311	0.186057
Dementia with lewy bodies	CAD	rs10405693	T	C	0.317606	0.266854	0.0399007	2.26152e-11	0.0308675	210.724	0.015379	0.0101621	0.130187
Prospective memory	CAD	rs62009918	T	C	0.233662	-0.0147583	0.00222333	3.2e-11	7.8e-05	11.9044	-0.005365	0.0120468	0.65607
Dementia with lewy bodies	CAD	rs2230288	T	C	0.00906382	1.06082	0.149491	1.28233e-12	0.0202148	136.501	0.045024	0.0465514	0.333449
Dementia with lewy bodies	CAD	rs6599388	T	C	0.310388	0.220396	0.0399821	3.53932e-08	0.0207944	140.498	0.004709	0.010375	0.649917
Dementia with lewy bodies	CAD	rs6733839	T	C	0.361559	0.22653	0.0385412	4.16035e-09	0.0236909	160.542	0.012048	0.0103631	0.244997
Dementia with lewy bodies	CAD	rs7680557	A	C	0.496275	0.240262	0.0371284	9.72971e-11	0.0288613	196.621	0.001225	0.0094104	0.896428
Dementia with lewy bodies	CAD	rs769449	A	G	0.100074	0.902123	0.0538205	4.65372e-63	0.146585	1136.38	0.089569	0.0165408	6.12999e-08
Average cortical thickness	CAD	NA
Total corticasurface area	CAD	NA
Hippocampal volume in AD	CAD	NA
Alzheimer’s disease (AD) progression score	CAD	NA
Cerebral amyloid deposition measurement in AD	CAD	NA
