# Supplementary material for: Mendelian randomization study reveals a causal relationship between coronary artery disease and cognitive impairment
Source: Front Cardiovasc Med. 2023 May 23;10:1150432. doi: 10.3389/fcvm.2023.1150432 (PMC10242088; doi:10.3389/fcvm.2023.1150432)
Supplement: Supplementary file 2 [file Table2.xlsx]

## Sheet: Sheet1
expouese	outcome	nsnp	method	Pvalue	se	beta	CI95%	OR	CI95%
CAD	Reaction time	36	MR Egger	0.857192	0.00766551	-0.00138992	-0.01641431 0.013634471	NA	NA
			Weighted median	0.717655	0.00384544	0.00139049	-0.006162912 0.008943891	NA	NA
			Inverse variance weighted	0.607305	0.0036905	0.00189664	-0.005336739 0.009130016	NA	NA
			Weighted mode	0.92568	0.00422438	-0.000396903	-0.008658731 0.007864924	NA	NA
CAD	Fluid intelligence score	37	MR Egger	0.587107	0.0458184	-0.0251127	-0.11491672 0.06469126	NA	NA
			Weighted median	0.683295	0.0244952	-0.00999336	-0.05772426 0.03773754	NA	NA
			Inverse variance weighted	0.993521	0.0196865	-0.000159849	-0.03874537 0.03842568	NA	NA
			Weighted mode	0.696713	0.0284916	-0.0111943	-0.06379016 0.04140161	NA	NA
CAD	Prospective memory	37	MR Egger	0.478824	0.0123575	0.00884633	-0.015374464 0.03306713	NA	NA
			Weighted median	0.635572	0.00661311	-0.00313394	-0.016674999 0.01040711	NA	NA
			Inverse variance weighted	0.435032	0.00529507	0.00413338	-0.006244953 0.01451172	NA	NA
			Weighted mode	0.6923	0.00989003	-0.00394545	-0.022097350 0.01420645	NA	NA
CAD	Cognitive performance	36	MR Egger	0.946835	0.0201784	0.0013555	-0.03819418 0.04090518	NA	NA
			Weighted median	0.363361	0.0103225	0.0093829	-0.01013734 0.02890314	NA	NA
			Inverse variance weighted	0.612831	0.00868959	0.00439724	-0.01263435 0.02142884	NA	NA
			Weighted mode	0.85566	0.0129344	0.00237021	-0.02355049 0.02829090	NA	NA
CAD	Total corticasurface area	39	MR Egger	0.264337	847.701	-960.784	-2622.2780 700.7091	NA	NA
			Weighted median	0.160348	403.495	-566.467	-1343.2336 210.2988	NA	NA
			Inverse variance weighted	0.490179	351.211	-242.344	-930.7168 446.0288	NA	NA
			Weighted mode	0.0336261	544.296	-1199.84	-2273.5966 -126.0735	NA	NA
CAD	Average cortical thickness	39	MR Egger	0.679519	0.00443809	0.00184804	-0.006850605 0.010546692	NA	NA
			Weighted median	0.559625	0.00264138	-0.00154098	-0.006408237 0.003326279	NA	NA
			Inverse variance weighted	0.618298	0.00181005	-0.000901882	-0.004449579 0.002645815	NA	NA
			Weighted mode	0.842475	0.00319543	-0.000639381	-0.007494361 0.006215599	NA	NA
CAD	Alzheimer’s disease (AD) progression score	34	MR Egger	0.431902	0.0484781	0.0385882	-0.05642883 0.13360525	NA	NA
			Weighted median	0.653668	0.0302882	-0.0135895	-0.07486111 0.04768217	NA	NA
			Inverse variance weighted	0.984939	0.0221063	0.000417321	-0.04291100 0.04374564	NA	NA
			Weighted mode	0.880391	0.0347223	-0.00526542	-0.07501104 0.06448019	NA	NA
CAD	Hippocampal volume in AD	36	MR Egger	0.309871	0.106932	0.110235	-0.09935216 0.3198228	NA	NA
			Weighted median	0.210324	0.0712391	0.0892395	-0.05234891 0.2308279	NA	NA
			Inverse variance weighted	0.249504	0.0486623	0.0560372	-0.03934083 0.1514153	NA	NA
			Weighted mode	0.184531	0.0701273	0.0949265	-0.04628553 0.2361386	NA	NA
CAD	Cerebral amyloid deposition measurement in AD	36	MR Egger	0.364616	0.114279	-0.105012	-0.3290001 0.11897520	NA	NA
			Weighted median	0.344982	0.0718462	-0.0678492	-0.2061156 0.07041724	NA	NA
			Inverse variance weighted	0.885414	0.0525086	-0.00756697	-0.1104837 0.09534981	NA	NA
			Weighted mode	0.437505	0.0744174	-0.0584473	-0.2054051 0.08851055	NA	NA
CAD	Dementia with lewy bodies	34	MR Egger	0.10359	0.18661	NA	NA	1.36705	0.9482873 1.970749
			Weighted median	0.144919	0.120144	NA	NA	1.19141	0.9414385 1.507747
			Inverse variance weighted	0.164934	0.0812923	NA	NA	1.11951	0.9546171 1.312877
			Weighted mode	0.145686	0.145155	NA	NA	1.24148	0.9340704 1.650048
Reaction time	CAD	28	MR Egger	0.0750025	2.58317	NA	NA	120.447	0.7620021 19038.670148
			Weighted median	0.476503	0.279321	NA	NA	0.819666	0.4741047 1.417096
			Inverse variance weighted	0.610249	0.281301	NA	NA	0.866421	0.4992074 1.503755
			Weighted mode	0.579133	0.488709	NA	NA	0.760045	0.2916368 1.980781
Fluid intelligence score	CAD	75	MR Egger	0.945048	0.150565	NA	NA	1.01047	0.7522442 1.3573331
			Weighted median	5.47318e-05	0.036095	NA	NA	0.864483	0.8054378 0.9278576
			Inverse variance weighted	6.80218e-05	0.0300113	NA	NA	0.88733	0.8366412 0.9410907
			Weighted mode	0.090997	0.084724	NA	NA	0.864946	0.7326064 1.0211929
Cognitive performance	CAD	137	MR Egger	0.456757	0.237258	NA	NA	0.837716	0.5261850 1.3336903
			Weighted median	0.00768669	0.06367	NA	NA	0.843906	0.7448985 0.9560729
			Inverse variance weighted	0.000578696	0.0511881	NA	NA	0.838485	0.7584429 0.9269734
			Weighted mode	0.21405	0.187866	NA	NA	0.790949	0.5473106 1.1430457
Dementia with lewy bodies	CAD	6	MR Egger	0.00987371	0.0238916	NA	NA	1.11673	1.065640 1.170265
			Weighted median	0.00016768	0.0173758	NA	NA	1.06758	1.031830 1.104560
			Inverse variance weighted	1.05209e-05	0.0155713	NA	NA	1.07102	1.038825 1.104209
			Weighted mode	0.00351721	0.0189718	NA	NA	1.10332	1.063049 1.145121
Prospective memory	CAD	1	Wald ratio	0.33345	0.0438825	0.0424426	NA	1.04336	0.957346 1.129366
