# Supplementary material for: Mendelian randomization study reveals a causal relationship between coronary artery disease and cognitive impairment
Source: Front Cardiovasc Med. 2023 May 23;10:1150432. doi: 10.3389/fcvm.2023.1150432 (PMC10242088; doi:10.3389/fcvm.2023.1150432)
Supplement: Supplementary file 3 [file Table3.xlsx]

## Sheet: Sheet1
exposure	outcome	Heterogeneity			Pleiotropy
		Cochran's Q	df	P-value	Egger_intercept	SE	P-value
CAD	Reaction time	72.22	35	0.00021	0.00042	0.00087	0.63
CAD	Fluid intelligence score	54.37	36	0.02	0.0027	0.0044	0.55
CAD	Prospective memory	63.53	36	0.0031	-0.00051	0.0012	0.67
CAD	Cognitive performance	71.43	35	0.00027	0.00033	0.002	0.88
CAD	Total corticasurface area	83.25	38	3.15e-05	75.27	80.81	0.36
CAD	Average cortical thickness	45.8	38	0.18	-0.00028	0.00042	0.5
CAD	Alzheimer’s disease (AD) progression score	45.68	33	0.07	-0.005	0.0052	0.38
CAD	Hippocampal volume in AD	39	35	0.29	-0.0064	0.011	0.57
CAD	Cerebral amyloid deposition measurement in AD	45.3	35	0.11	0.0115	0.012	0.34
CAD	Dementia with lewy bodies	32.9	33	0.472	-0.022	0.018	0.24
Reaction time	CAD	64.8	27	5.98e-05	-0.053	0.028	0.06
Fluid intelligence score	CAD	117.9	74	0.00089	-0.007	0.008	0.38
Cognitive performance	CAD	182.1	136	0.005	1.96e-08	0.005	1
Dementia with lewy bodies	CAD	7	5	0.22	-0.018	0.0087	0.1
