# Supplementary material for: Mendelian randomization study reveals a causal relationship between coronary artery disease and cognitive impairment
Source: Front Cardiovasc Med. 2023 May 23;10:1150432. doi: 10.3389/fcvm.2023.1150432 (PMC10242088; doi:10.3389/fcvm.2023.1150432)
Supplement: Supplementary file 4 [file Table4.xlsx]

## Sheet: Sheet1
exposure	outcome	MR Analysis	Causal estimate	SD	T	P-value	RSSobs	Global test P-value
CAD	Reaction time	MR-PRESSO	0.00189664	0.0036905	0.513925	0.610534	74.7685	0.0002
CAD	Reaction time	Outlier-corrected MR-PRESSO	0.000552575	0.00298205	0.1853	0.854095
CAD	Fluid intelligence score	MR-PRESSO	-0.000159849	0.0196865	-0.00811971	0.993566	56.4619	0.0318
CAD	Prospective memory	MR-PRESSO	0.00413338	0.00529507	0.78061	0.440135	68.1823	0.0024
CAD	Cognitive performance	MR-PRESSO	0.00439724	0.00868959	0.506036	0.616004	75.9141	0.0006
CAD	Cognitive performance	Outlier-corrected MR-PRESSO	0.00830625	0.00772924	1.07465	0.290098
CAD	Total corticasurface area	MR-PRESSO	-242.344	351.211	-0.690025	0.494372	89.0327	<1E-04
CAD	Total corticasurface area	Outlier-corrected MR-PRESSO	-359.2	328.197	-1.09447	0.280824
CAD	Alzheimer’s disease (AD) progression score	MR-PRESSO	0.000417321	0.0221063	0.0188779	0.985052	48.757	0.0698
CAD	Hippocampal volume in AD	MR-PRESSO	0.0560372	0.0486623	1.15155	0.25731	40.7456	0.3205
CAD	Cerebral amyloid deposition measurement in AD	MR-PRESSO	-0.0076	0.053	-0.144109	0.886241	47.5316	0.1311
CAD	Dementia with lewy bodies	MR-PRESSO	0.112888	0.0811723	1.39072	0.173618	35.3437	0.4573
Reaction time	CAD	MR-PRESSO	-0.143384	0.281301	-0.509719	0.61439	70.3459	<1E-04
Reaction time	CAD	Outlier-corrected MR-PRESSO	-0.213843	0.187676	-1.13943	0.265324
Fluid intelligence score	CAD	MR-PRESSO	-0.119538	0.0300113	-3.9831	0.000157624	121.174	0.0007
Fluid intelligence score	CAD	Outlier-corrected MR-PRESSO	-0.130418	0.0283767	-4.59597	1.76404e-05
Cognitive performance	CAD	MR-PRESSO	-0.176159	0.0511881	-3.44141	0.000769107	184.948	0.0054
Cognitive performance	CAD	Outlier-corrected MR-PRESSO	-0.160551	0.0488145	-3.289	0.00128238	17.1508	0.2491
Dementia with lewy bodies	CAD	MR-PRESSO	0.0686099	0.0155713	4.40618	0.00698143
